# Supplementary material for: Human carnosinase 1 overexpression aggravates diabetes and renal impairment in BTBROb/Ob mice
Source: J Mol Med (Berl). 2020 Aug 15;98(9):1333–46. doi: 10.1007/s00109-020-01957-0 (PMC7447680; doi:10.1007/s00109-020-01957-0)
Supplement: Supplementary file 2 — (XLSX 525 kb). [file 109_2020_1957_MOESM2_ESM.xlsx]

## Sheet: siglist
Probe Set ID	GeneSymbol	GeneName	UniGeneHsID	EnsemblID	EnzymeID	CHR	CHRLOC	EntrezID	REFSEQID	GOIDCC	GOIDMF	GOIDBP	Unit	N_probes	_Row	GrandMean	ErrorSS	Mean Genotype Ctrl_WT	Mean Genotype ob-ob-WT	Mean Genotype ob_ob_Mut	TotalSS	ModelSS	NDF_Genotype	DDF_Genotype	Variance_Residual	Variance_Residual0	OneOverVR0	DDF_Genotype0	SampleVariance	PropVar_Residual	RSquare	F_T3_Genotype	PrF_T3_Genotype	NLP_T3_Genotype	MeanMean	StdDevMean	Std Mean Genotype Ctrl_WT	Std Mean Genotype ob-ob-WT	Std Mean Genotype ob_ob_Mut	Estimate of ob-ob-WT vs Ctrl-WT	Estimate of ob-ob-MUT vs ob-ob-WT	t Value for Estimate of ob-ob-WT vs Ctrl-WT	t Value for Estimate of ob-ob-MUT vs ob-ob-WT	Prob>|t| for Estimate of ob-ob-WT vs Ctrl-WT	Prob>|t| for Estimate of ob-ob-MUT vs ob-ob-WT	-log10(p-value) for Estimate of ob-ob-WT vs Ctrl-WT	-log10(p-value) for Estimate of ob-ob-MUT vs ob-ob-WT	Adjusted p-Value for Estimate of ob-ob-WT vs Ctrl-WT	Adjusted p-Value for Estimate of ob-ob-MUT vs ob-ob-WT
100036521_at	Umad1	UMAP1-MVP12 associated (UMA) domain containing 1	Mm.446106; Mm.446967; Mm.458518	ENSMUSG00000089862	NA	6	8259287	100036521	NM_001302353 /// NM_001302354 /// NP_001289282 /// NP_001289283	GO:0005575 - cellular_component	GO:0003674 - molecular_function	GO:0008150 - biological_process	17	18	17	5.99714	0.196706	5.83636	6.12807	5.97461	0.448488	0.251782	2	14.244	0.01381	0.0140504	71.1724	14	0.0280305	1	0.561403	9.11595	0.00282376	2.54917	5.97968	0.145919	-0.982171	1.01692	-0.0347521	0.291707	-0.15346	4.23929	-2.23019	0.000795579	0.0423106	3.09932	1.37355	0.0461746	0.274762
100038599_at	Gm10710	predicted gene 10710	Mm.381315	ENSMUSG00000074517	NA	3	NA	100038599	XR_867380	GO:0005575 - cellular_component	GO:0003674 - molecular_function	GO:0008150 - biological_process	81	22	81	3.89757	0.0198759	3.83641	3.94552	3.8916	0.0548532	0.0349773	2	14.244	0.00139567	0.00141971	704.37	14	0.00342833	1	0.637653	12.5307	0.00072524	3.13952	3.89118	0.0545578	-1.00387	0.996089	0.00777654	0.109113	-0.0539202	4.98804	-2.46493	0.00018892	0.0269941	3.72372	1.56873	0.0228212	0.22595
100039596_at	Tcf24	transcription factor 24	Mm.412928	ENSMUSG00000099032	NA	1	-9960162	100039596	NM_001285425 /// NP_001272354 /// XM_006495431 /// XM_006495432 /// XP_006495494 /// XP_006495495	GO:0005575 - cellular_component	GO:0003674 - molecular_function	GO:0008150 - biological_process	179	40	179	7.10693	0.743657	6.80888	7.42118	6.96504	1.97975	1.23609	2	14.244	0.0522087	0.0531184	18.8259	14	0.123734	1	0.624368	11.838	0.000936417	3.02853	7.06503	0.31816	-0.805103	1.11939	-0.314287	0.612296	-0.456138	4.5765	-3.40933	0.000413175	0.00414195	3.38387	2.38279	0.0339395	0.0968777
100040722_at	Btbd35f13	BTB domain containing 35, family member 13	NA	ENSMUSG00000095934	NA	X	33657139	100040722	NM_001282034 /// NP_001268963	GO:0005575 - cellular_component	GO:0003674 - molecular_function	GO:0008150 - biological_process	262	9	262	4.48182	0.427553	4.29872	4.74023	4.30312	1.22228	0.794725	2	14.244	0.0300166	0.0305395	32.7445	14	0.0763923	1	0.6502	13.2381	0.000563769	3.2489	4.44736	0.253645	-0.586003	1.15466	-0.568654	0.44151	-0.437109	4.35214	-4.30876	0.000638124	0.000694474	3.19509	3.15834	0.0420368	0.0439828
100041694_at	Gm10451	predicted gene 10451	Mm.259350	ENSMUSG00000073000	NA	12	76444496	100041694	NR_028520	-----	-----	-----	342	14	342	6.05227	1.56326	6.616	5.53809	6.2084	5.12482	3.56156	2	14.244	0.109749	0.111662	8.95562	14	0.320301	1	0.694962	16.2259	0.000212603	3.67243	6.12083	0.544268	0.909799	-1.07069	0.160893	-1.07792	0.670312	-5.55685	3.45557	6.63442e-05	0.00377522	4.1782	2.42306	0.0126842	0.0929295
100042948_at	Gm15760	mitochondrial ribosomal protein S18B pseudogene	Mm.406754	NA	NA	16	-20545111	100042948	NR_030670	-----	-----	-----	433	18	433	4.41081	0.2714	4.66014	4.23458	4.4082	0.799662	0.528262	2	14.244	0.0190539	0.0193857	51.5843	14	0.0499789	1	0.660606	13.8623	0.000454677	3.3423	4.43431	0.213978	1.05541	-0.933397	-0.122011	-0.42556	0.173619	-5.26517	2.14807	0.00011286	0.0493755	3.94746	1.30649	0.0170272	0.293162
100043189_at	Gm4285	predicted gene 4285	Mm.426329; Mm.489735	NA	NA	14	-75842917	100043189	NR_045294	-----	-----	-----	461	25	461	6.05409	0.465194	6.35735	5.881	5.99316	1.15332	0.688126	2	14.244	0.0326592	0.0332281	30.095	14	0.0720825	1	0.596648	10.535	0.00155488	2.8083	6.07717	0.249041	1.12504	-0.787715	-0.337326	-0.476354	0.112165	-4.50164	1.05998	0.000477382	0.306796	3.32113	0.51315	0.0363984	0.63007
100043461_at	Gm4450	predicted gene 4450	NA	ENSMUSG00000090817	NA	3	NA	100043461	XM_001480498 /// XM_006502519 /// XM_011240355 /// XM_017319861 /// XP_001480548 /// XP_006502582 /// XP_011238657 /// XP_017175350	GO:0005575 - cellular_component	GO:0003674 - molecular_function	GO:0008150 - biological_process	485	9	485	12.3296	0.422587	12.7669	12.0006	12.3531	2.13934	1.71675	2	14.244	0.029668	0.0301848	33.1293	14	0.133709	1	0.802469	28.9328	9.62806e-06	5.01646	12.3735	0.383572	1.02553	-0.972348	-0.0531815	-0.766331	0.352567	-7.59829	3.49576	2.22942e-06	0.00348313	5.65181	2.45803	0.00181625	0.0897939
100043793_at	Gm4651	predicted gene 4651	Mm.448053	NA	NA	6	121064463	100043793	NR_138098 /// XR_001785360	GO:0005575 - cellular_component	GO:0003674 - molecular_function	GO:0008150 - biological_process	522	18	522	4.29705	0.0789093	4.19297	4.40876	4.24473	0.234112	0.155203	2	14.244	0.0055401	0.00563638	177.419	14	0.014632	1	0.662943	14.0072	0.000432922	3.36359	4.28215	0.112657	-0.791603	1.12383	-0.332226	0.215787	-0.164035	4.95118	-3.76374	0.000202465	0.00203826	3.69365	2.69074	0.0236512	0.0700192
100066_at	Cyp2j11	cytochrome P450, family 2, subfamily j, polypeptide 11	Mm.26915	ENSMUSG00000066097	1.14.14.1	4	-96294508	100066	NM_001004141 /// NP_001004141 /// XM_006502615 /// XM_011240375 /// XM_011240376 /// XP_006502678 /// XP_011238677 /// XP_011238678	-----	-----	-----	568	11	568	10.6252	0.313976	10.9557	10.5751	10.3648	1.2165	0.902522	2	14.244	0.022043	0.0224269	44.5894	14	0.0760312	1	0.741902	20.4719	6.46784e-05	4.18924	10.6319	0.299471	1.08125	-0.189651	-0.891595	-0.380597	-0.210212	-4.37798	-2.41805	0.000606809	0.0295536	3.21695	1.52939	0.0414488	0.23493
100316681_at	Mir1900	microRNA 1900	NA	ENSMUSG00000084663	NA	9	-21032250	100316681	NR_035438	-----	-----	-----	925	4	925	4.41229	0.45231	4.12366	4.62528	4.40273	1.18685	0.734539	2	14.244	0.0317547	0.0323079	30.9522	14	0.0741781	1	0.618898	11.5658	0.00103798	2.98381	4.38389	0.251339	-1.03537	0.960405	0.0749694	0.501617	-0.222545	4.80742	-2.13283	0.00026568	0.0508014	3.57564	1.29412	0.0275182	0.297064
100316684_at	Mir1898	microRNA 1898	NA	ENSMUSG00000084592	NA	15	12171491	100316684	NR_035443	-----	-----	-----	927	23	927	5.93058	1.13205	5.53408	6.2274	5.91152	2.53666	1.4046	2	14.244	0.079476	0.0808609	12.3669	14	0.158541	1	0.553723	8.83666	0.00319514	2.49551	5.891	0.347117	-1.02825	0.969125	0.0591261	0.693323	-0.315876	4.20012	-1.91356	0.000859111	0.0759895	3.06595	1.11925	0.0482773	0.351896
100316702_at	Mir669o	microRNA 669o	NA	ENSMUSG00000077086	NA	2	10514299	100316702	NR_130331	GO:0035068 - micro-ribonucleoprotein complex	---	---	941	6	941	4.03551	0.135234	4.17152	3.89237	4.0999	0.391891	0.256657	2	14.244	0.00949438	0.00965957	103.524	14	0.0244932	1	0.65492	13.5163	0.00051183	3.29087	4.0546	0.144987	0.806457	-1.11892	0.312467	-0.279156	0.207533	-4.89279	3.63746	0.000226022	0.00262287	3.64585	2.58122	0.0253743	0.0785707
100502936_at	E330021D16Rik	RIKEN cDNA E330021D16 gene	Mm.21182	ENSMUSG00000045291	NA	6	-136400318	100502936	NM_001201390 /// NP_001188319 /// XM_006505223 /// XM_011241096 /// XM_011241097 /// XM_011241098 /// XP_006505286 /// XP_011239398 /// XP_011239399 /// XP_011239400	GO:0005575 - cellular_component	GO:0003674 - molecular_function	GO:0008150 - biological_process	1095	16	1095	4.5328	1.59057	5.18419	4.25167	4.275	4.59764	3.00708	2	14.244	0.111666	0.113612	8.8019	14	0.287353	1	0.654048	13.4646	0.000521047	3.28312	4.57029	0.531783	1.15442	-0.599143	-0.55528	-0.932517	0.0233259	-4.76585	0.119212	0.000287533	0.906772	3.54131	0.0425018	0.0282465	0.967881
100503378_at	Gm15638	predicted gene 15638	Mm.387133	ENSMUSG00000085826	NA	16	NA	100503378	XR_105782 /// XR_384878 /// XR_384879	-----	-----	-----	1166	15	1166	6.22239	1.22362	6.84303	5.85854	6.11113	4.13817	2.91456	2	14.244	0.0859043	0.0874013	11.4415	14	0.258636	1	0.70431	16.964	0.000170336	3.76869	6.2709	0.51132	1.11892	-0.806464	-0.312458	-0.984488	0.252595	-5.73649	1.47184	4.81045e-05	0.162812	4.31781	0.788313	0.0106166	0.483035
100503518_at	Gm11827	predicted gene 11827	Mm.102270	ENSMUSG00000086765	NA	4	NA	100503518	NR_151526 /// XR_881117 /// XR_881118 /// XR_881119 /// XR_881120 /// XR_881121 /// XR_881122	-----	-----	-----	1192	18	1192	4.81736	0.75823	4.49034	5.15067	4.67773	2.16809	1.40986	2	14.244	0.0532318	0.0541593	18.4641	14	0.135506	1	0.650278	13.2427	0.000562868	3.24959	4.77291	0.3403	-0.830374	1.11007	-0.279693	0.660332	-0.472935	4.88788	-3.50074	0.000228129	0.00344854	3.64182	2.46237	0.0255101	0.0895328
100504029_at	Gm16740	predicted gene, 16740	Mm.478537	ENSMUSG00000097167	NA	3	95217456	100504029	NR_108026	-----	-----	-----	1270	17	1270	4.50474	0.111431	4.34189	4.61454	4.51387	0.328828	0.217397	2	14.244	0.00782326	0.00795933	125.639	14	0.0205517	1	0.661128	13.8943	0.000449767	3.34701	4.4901	0.137866	-1.07499	0.902594	0.172396	0.272642	-0.10067	5.26433	-1.94378	0.000113035	0.0719468	3.94679	1.14299	0.0170272	0.344434
100504234_at	Ccdc170	coiled-coil domain containing 170	Mm.291807	ENSMUSG00000019767	NA	10	4509871	100504234	NM_001195672 /// NP_001182601 /// XM_006512429 /// XM_006512430 /// XM_017313751 /// XP_006512492 /// XP_006512493 /// XP_017169240	GO:0005575 - cellular_component	GO:0003674 - molecular_function	GO:0008150 - biological_process	1307	22	1307	4.60366	0.588195	5.1335	4.34431	4.43691	2.60172	2.01353	2	14.244	0.0412945	0.0420139	23.8017	14	0.162608	1	0.773921	24.3801	2.51799e-05	4.59895	4.63824	0.4314	1.14803	-0.681347	-0.466683	-0.789194	0.092606	-6.63256	0.778282	1.03429e-05	0.449139	4.98536	0.347619	0.00427428	0.738774
100504268_at	2310005A03Rik	RIKEN cDNA 2310005A03 gene	Mm.410858	ENSMUSG00000087254	NA	2	-155097790	100504268	NR_040634	-----	-----	-----	1314	24	1314	4.16645	0.0490259	4.07686	4.25809	4.12773	0.155438	0.106412	2	14.244	0.00344214	0.00350185	285.563	14	0.00971489	1	0.684596	15.4573	0.000269839	3.5689	4.15423	0.093475	-0.827684	1.11113	-0.283441	0.18123	-0.130357	5.27545	-3.79458	0.000110744	0.00191675	3.95568	2.71744	0.0169697	0.0684066
100504304_at	Gm20161	predicted gene, 20161	Mm.353315	NA	NA	17	NA	100504304	XR_105893	-----	-----	-----	1318	20	1318	3.8956	0.039976	3.86437	3.96408	3.83096	0.0985684	0.0585925	2	14.244	0.00280679	0.00285543	350.21	14	0.00616053	1	0.594434	10.4376	0.00161731	2.79121	3.88647	0.0692558	-0.319049	1.12059	-0.801545	0.0997037	-0.133119	3.21403	-4.29121	0.00612697	0.000718709	2.21275	3.14345	0.116964	0.04445
100504518_at	3425401B19Rik	RIKEN cDNA 3425401B19 gene	Mm.318319	ENSMUSG00000071540	NA	14	-32659118	100504518	NM_001195097 /// NP_001182026 /// XM_006518314 /// XM_006518315 /// XM_006518316 /// XM_006518317 /// XM_006518318 /// XM_006518319 /// XP_006518377 /// XP_006518378 /// XP_006518379 /// XP_006518380 /// XP_006518381 /// XP_006518382	GO:0005575 - cellular_component	GO:0003674 - molecular_function	GO:0008150 - biological_process	1350	23	1350	4.01938	0.0369952	3.94911	4.07575	4.01074	0.0843036	0.0473084	2	14.244	0.00259753	0.00264251	378.427	14	0.00526897	1	0.561167	9.10642	0.00283558	2.54736	4.01187	0.0633294	-0.99099	1.00877	-0.0177831	0.126644	-0.0650112	4.24372	-2.17847	0.000788697	0.046641	3.10309	1.33123	0.045945	0.28618
100504714_at	Gm16793	predicted gene, 16793	Mm.381744	ENSMUSG00000097357	NA	8	-35582502	100504714	NR_040376	-----	-----	-----	1379	22	1379	5.07093	0.114604	4.88647	5.11217	5.19766	0.376939	0.262335	2	14.244	0.00804603	0.00818598	122.16	14	0.0235587	1	0.695962	16.3021	0.000207724	3.68251	5.06543	0.160773	-1.11314	0.290695	0.822445	0.225699	0.0854911	4.29717	1.6277	0.000710384	0.1255	3.14851	0.901356	0.0443279	0.432121
100662_at	D930016D06Rik	RIKEN cDNA D930016D06 gene	Mm.319836	ENSMUSG00000097392	NA	5	104525734	100662	NR_030673	GO:0005575 - cellular_component	GO:0003674 - molecular_function	GO:0008150 - biological_process	1514	15	1514	6.39462	0.256258	6.18643	6.53669	6.40391	0.61469	0.358432	2	14.244	0.0179909	0.0183041	54.6325	14	0.0384181	1	0.583111	9.96152	0.00196705	2.70618	6.37568	0.176828	-1.07022	0.910573	0.159647	0.350259	-0.132785	4.45972	-1.69069	0.000517737	0.112651	3.28589	0.948265	0.0376982	0.413465
100689703_at	9330133O14Rik	RIKEN cDNA 9330133O14 gene	Mm.271989; Mm.471548	NA	NA	8	122443655	100689703	NR_045696	-----	-----	-----	1519	21	1518	6.04733	1.05746	6.50252	5.77916	5.96758	2.62865	1.57119	2	14.244	0.0742392	0.0755328	13.2393	14	0.164291	1	0.597717	10.5819	0.00152573	2.81652	6.08308	0.375257	1.11772	-0.809915	-0.307804	-0.723359	0.188421	-4.53399	1.18102	0.000448462	0.256942	3.34827	0.590166	0.0353597	0.585834
100855_at	Tbc1d14	TBC1 domain family, member 14	Mm.486203	ENSMUSG00000029192	NA	5	-36490603; -36490603; -36490603	100855	NM_001113362 /// NM_001113364 /// NM_133910 /// NP_001106833 /// NP_001106835 /// NP_598671 /// XM_006503640 /// XM_006503641 /// XM_006503642 /// XM_006503644 /// XM_006503645 /// XM_006503647 /// XP_006503703 /// XP_006503704 /// XP_006503705 /// XP_006503707 /// XP_006503708 /// XP_006503710 /// XR_376793	GO:0005654 - nucleoplasm /// GO:0005776 - autophagosome /// GO:0005776 - autophagosome /// GO:0005794 - Golgi apparatus /// GO:0043231 - intracellular membrane-bounded organelle /// GO:0055037 - recycling endosome /// GO:0055037 - recycling endosome	GO:0005096 - GTPase activator activity /// GO:0017137 - Rab GTPase binding /// GO:0019901 - protein kinase binding	GO:0006886 - intracellular protein transport /// GO:0010507 - negative regulation of autophagy /// GO:0031338 - regulation of vesicle fusion /// GO:0071955 - recycling endosome to Golgi transport /// GO:0090630 - activation of GTPase activity /// GO:2000785 - regulation of autophagosome assembly /// GO:2000785 - regulation of autophagosome assembly	1534	33	1534	8.83046	1.08987	8.4517	9.1409	8.77461	2.49739	1.40752	2	14.244	0.0765147	0.077848	12.8455	14	0.156087	1	0.563596	9.1977	0.00272454	2.56471	8.78907	0.344829	-0.978371	1.02031	-0.0419392	0.689204	-0.366295	4.25519	-2.26153	0.000771187	0.0398728	3.11284	1.39932	0.0456542	0.268329
100862206_at	Gm21559	predicted gene, 21559	NA	NA	NA	12	NA	100862206	NA	-----	-----	-----	1565	8	1565	3.78718	0.0202745	3.86742	3.74805	3.76172	0.0664258	0.0461513	2	14.244	0.00142365	0.00144818	690.524	14	0.00415161	1	0.69478	16.2088	0.000213715	3.67017	3.79239	0.0653304	1.14836	-0.678817	-0.469545	-0.11937	0.0136719	-5.40305	0.618828	8.76705e-05	0.5458	4.05715	0.262967	0.0151138	0.800734
101476_at	Plekha1	pleckstrin homology domain containing, family A (phosphoinositide binding specific) member 1	Mm.323554	ENSMUSG00000040268	NA	7	130865723; 130865909	101476	NM_001346515 /// NM_133942 /// NP_001333444 /// NP_598703 /// XM_006507140 /// XM_006507141 /// XM_006507142 /// XM_006507143 /// XM_006507145 /// XM_006507146 /// XM_006507147 /// XM_006507148 /// XM_006507149 /// XM_006507150 /// XM_006507151 /// XM_006507152 /// XM_006507153 /// XM_017321904 /// XP_006507203 /// XP_006507204 /// XP_006507205 /// XP_006507206 /// XP_006507208 /// XP_006507209 /…	GO:0005634 - nucleus /// GO:0005654 - nucleoplasm /// GO:0005737 - cytoplasm /// GO:0005737 - cytoplasm /// GO:0005829 - cytosol /// GO:0005886 - plasma membrane /// GO:0016020 - membrane /// GO:0032587 - ruffle membrane /// GO:0070062 - extracellular exosome	GO:0008289 - lipid binding /// GO:0030165 - PDZ domain binding /// GO:0030165 - PDZ domain binding /// GO:0035091 - phosphatidylinositol binding /// GO:0043325 - phosphatidylinositol-3,4-bisphosphate binding	GO:0001553 - luteinization /// GO:0007283 - spermatogenesis /// GO:0008209 - androgen metabolic process /// GO:0008210 - estrogen metabolic process /// GO:0008585 - female gonad development /// GO:0009791 - post-embryonic development /// GO:0014065 - phosphatidylinositol 3-kinase signaling /// GO:0031529 - ruffle organization /// GO:0033327 - Leydig cell differentiation /// GO:0035264 - multicell…	1638	26	1638	9.48492	0.395119	9.19637	9.68834	9.48867	1.10115	0.706027	2	14.244	0.0277396	0.0282228	35.4324	14	0.0688216	1	0.641175	12.726	0.000675919	3.17011	9.45779	0.247433	-1.05654	0.931744	0.124798	0.491968	-0.199665	5.04464	-2.04737	0.000169916	0.0595304	3.76977	1.22526	0.0216427	0.318031
102570_at	Slc22a13	solute carrier family 22 (organic cation transporter), member 13	Mm.38775	ENSMUSG00000074028	NA	9	-119192977	102570	NM_133980 /// NP_598741 /// XM_006511917 /// XP_006511980	GO:0005887 - integral component of plasma membrane /// GO:0016020 - membrane /// GO:0016021 - integral component of membrane /// GO:0016324 - apical plasma membrane /// GO:0070062 - extracellular exosome	GO:0005215 - transporter activity /// GO:0005452 - inorganic anion exchanger activity /// GO:0015347 - sodium-independent organic anion transmembrane transporter activity /// GO:0022857 - transmembrane transporter activity /// GO:0090416 - nicotinate transporter activity /// GO:0090416 - nicotinate transporter activity	GO:0015747 - urate transport /// GO:0043252 - sodium-independent organic anion transport /// GO:0055085 - transmembrane transport /// GO:2001142 - nicotinate transport	1719	12	1719	9.70467	1.2303	10.5806	9.27762	9.42656	6.73013	5.49983	2	14.244	0.0863732	0.0878783	11.3794	14	0.420633	1	0.817196	31.8376	5.54465e-06	5.25613	9.7616	0.713195	1.14839	-0.678612	-0.469777	-1.30301	0.14894	-7.57182	0.865495	2.32139e-06	0.40111	5.63425	0.396737	0.00181625	0.704607
102626_at	Mapkapk3	mitogen-activated protein kinase-activated protein kinase 3	Mm.222612; Mm.445242	ENSMUSG00000032577	2.7.11.1	9	-107254926; -107254926	102626	NM_001316691 /// NM_178907 /// NP_001303620 /// NP_849238 /// XM_006511616 /// XM_006511617 /// XM_006511618 /// XM_006511619 /// XP_006511679 /// XP_006511680 /// XP_006511681 /// XP_006511682	GO:0005634 - nucleus /// GO:0005654 - nucleoplasm /// GO:0005737 - cytoplasm	GO:0000166 - nucleotide binding /// GO:0004672 - protein kinase activity /// GO:0004674 - protein serine/threonine kinase activity /// GO:0004683 - calmodulin-dependent protein kinase activity /// GO:0004871 - signal transducer activity /// GO:0005516 - calmodulin binding /// GO:0005524 - ATP binding /// GO:0009931 - calcium-dependent protein serine/threonine kinase activity /// GO:0016301 - kina…	GO:0000165 - MAPK cascade /// GO:0002224 - toll-like receptor signaling pathway /// GO:0006468 - protein phosphorylation /// GO:0007166 - cell surface receptor signaling pathway /// GO:0016310 - phosphorylation /// GO:0018105 - peptidyl-serine phosphorylation /// GO:0018105 - peptidyl-serine phosphorylation /// GO:0032496 - response to lipopolysaccharide /// GO:0034097 - response to cytokine /// …	1725	24	1725	6.40819	0.215218	6.70404	6.25014	6.33359	0.855549	0.640331	2	14.244	0.0151097	0.0153727	65.0502	14	0.0534718	1	0.748444	21.1894	5.38714e-05	4.26864	6.42926	0.241601	1.13735	-0.741385	-0.395964	-0.453905	0.0834542	-6.30638	1.15948	1.78673e-05	0.265328	4.74794	0.576218	0.00578764	0.593643
102633478_at	Gm16090	predicted gene 16090	NA	ENSMUSG00000085595	NA	18	NA	102633478	XR_386097 /// XR_386098	-----	-----	-----	1869	23	1869	4.30094	0.0696793	4.19156	4.25028	4.48125	0.310022	0.240343	2	14.244	0.00489211	0.00497709	200.921	14	0.0193764	1	0.775244	24.5643	2.41559e-05	4.61698	4.3077	0.153142	-0.758351	-0.374932	1.13328	0.0587177	0.230971	1.43372	5.63966	0.173239	5.71753e-05	0.761355	4.24279	0.496767	0.0115845
102633993_at	Gm31683	predicted gene, 31683	NA	NA	NA	13	NA	102633993	XR_382246	-----	-----	-----	1904	11	1904	4.67059	0.282435	4.47552	4.875	4.57949	0.80668	0.524246	2	14.244	0.0198286	0.0201739	49.569	14	0.0504175	1	0.64988	13.2194	0.000567464	3.24606	4.64334	0.207253	-0.809733	1.11778	-0.30805	0.399483	-0.295508	4.84502	-3.58399	0.000247394	0.00291901	3.60661	2.53476	0.0263427	0.0825769
102634580_at	Gm26519	predicted gene, 26519	Mm.145145	ENSMUSG00000097237	NA	5	NA	102634580	XR_389454 /// XR_389455	-----	-----	-----	1951	17	1951	4.48691	0.081903	4.42113	4.59501	4.40137	0.22192	0.140017	2	14.244	0.00575027	0.00585021	170.934	14	0.01387	1	0.630934	12.1748	0.000826052	3.08299	4.4725	0.106552	-0.482133	1.14973	-0.667592	0.173877	-0.193638	3.916	-4.36105	0.00150555	0.000627148	2.8223	3.20263	0.062055	0.0418448
102634850_at	Gm32337	predicted gene, 32337	NA	NA	NA	17	NA	102634850	XR_001782267 /// XR_877116	-----	-----	-----	1973	12	1973	3.80239	0.0166231	3.85956	3.76346	3.79971	0.0436111	0.026988	2	14.244	0.00116731	0.00118736	842.201	14	0.0027257	1	0.618834	11.56	0.0010403	2.98284	3.80758	0.0485321	1.07118	-0.908996	-0.162182	-0.096102	0.0362444	-4.80378	1.81173	0.000267521	0.0911608	3.57264	1.04019	0.0275965	0.380474
102635955_at	Gm14062	predicted gene 14062	Mm.403384	NA	NA	2	NA	102635955	XR_375027	-----	-----	-----	2050	23	2050	3.70387	0.00580873	3.67742	3.72789	3.69668	0.0136021	0.00779341	2	14.244	0.000408083	0.00041491	2410.16	14	0.000850134	1	0.572954	9.54881	0.00234129	2.63054	3.70066	0.0254667	-0.912555	1.069	-0.156448	0.0504637	-0.0312081	4.26627	-2.63838	0.000754638	0.0192467	3.12226	1.71564	0.0453639	0.194537
102636826_at	Gm15322	predicted gene 15322	NA	NA	NA	13	NA	102636826	XR_382921	-----	-----	-----	2118	10	2118	4.53571	0.136794	4.3802	4.62681	4.56367	0.319712	0.182918	2	14.244	0.0096039	0.009771	102.344	14	0.019982	1	0.572134	9.52312	0.00236714	2.62578	4.52356	0.128104	-1.11908	0.80599	0.313095	0.246609	-0.0631417	4.29763	-1.10036	0.000709749	0.289423	3.14889	0.538468	0.0443279	0.615801
102637693_at	Gm26512	predicted gene, 26512	NA	NA	NA	12	NA	102637693	XR_001780662 /// XR_001780663 /// XR_001780664 /// XR_381806 /// XR_872906 /// XR_872907 /// XR_872908	-----	-----	-----	2174	20	2174	3.8455	0.0280067	3.78386	3.89286	3.84082	0.0628102	0.0348035	2	14.244	0.00196649	0.00200048	499.881	14	0.00392564	1	0.554106	8.84916	0.00317737	2.49793	3.83918	0.0545152	-1.0147	0.98462	0.0300818	0.108993	-0.0520368	4.19757	-2.00405	0.000863414	0.0644628	3.06378	1.19069	0.0483588	0.329153
102638827_at	Gm14696	predicted gene 14696	Mm.487538	ENSMUSG00000087369	NA	X	NA	102638827	XR_882304	-----	-----	-----	2247	17	2247	3.92427	0.0287773	3.86311	3.98786	3.89639	0.0796763	0.050899	2	14.244	0.00202059	0.00205552	486.495	14	0.00497977	1	0.638822	12.5951	0.000708533	3.14964	3.91579	0.0645998	-0.815439	1.11574	-0.300301	0.124754	-0.091476	4.73978	-3.47545	0.000302173	0.00362776	3.51974	2.44036	0.0287818	0.0913211
102639404_at	Gm26839	predicted gene, 26839	Mm.396324	ENSMUSG00000097917	NA	12	99563840	102639404	NR_136760	-----	-----	-----	2289	24	2289	3.8684	0.0292699	3.78343	3.90653	3.9	0.0805413	0.0512715	2	14.244	0.00205517	0.0020907	478.308	14	0.00503383	1	0.636586	12.4738	0.000740372	3.13055	3.86332	0.0692651	-1.15342	0.623839	0.529578	0.123102	-0.00652902	4.6375	-0.245962	0.000367466	0.809221	3.43478	0.0919329	0.0317821	0.930677
102639518_at	LOC102639518	uncharacterized LOC102639518	NA	NA	NA	2	NA	102639518	XR_375199	-----	-----	-----	2296	22	2296	4.36038	0.0738288	4.24871	4.45131	4.34473	0.195281	0.121452	2	14.244	0.00518343	0.00527349	189.628	14	0.0122051	1	0.621935	11.7154	0.000980681	3.00847	4.34825	0.101345	-0.982161	1.01693	-0.0347706	0.202598	-0.106585	4.80585	-2.52831	0.000266473	0.0238678	3.57435	1.62219	0.0275442	0.213892
102639762_at	LOC102639762	thymosin beta-10	Mm.242373	NA	NA	15	NA	102639762	XR_001781704 /// XR_001781705 /// XR_001781706 /// XR_384212	-----	-----	-----	2315	12	2315	3.9322	0.0291459	4.02798	3.8764	3.91455	0.0983731	0.0692272	2	14.244	0.00204647	0.00208185	480.341	14	0.00614832	1	0.70372	16.9138	0.000172885	3.76224	3.93964	0.0788466	1.12039	-0.802156	-0.318233	-0.151586	0.0381557	-5.72269	1.44046	4.92994e-05	0.171357	4.30716	0.766099	0.0106166	0.494351
102639847_at	LOC102639847	uncharacterized LOC102639847	NA	NA	NA	8	NA	102639847	XM_006509529 /// XP_006509592	-----	-----	-----	2320	16	2320	4.2761	0.04546	4.20866	4.36914	4.21328	0.148526	0.103066	2	14.244	0.0031918	0.00324715	307.963	14	0.00928287	1	0.693925	16.1454	0.000217897	3.66175	4.26369	0.0913479	-0.602446	1.15433	-0.551886	0.160478	-0.155859	4.85111	-4.71149	0.000244559	0.000318935	3.61162	3.4963	0.0263427	0.0295166
102641704_at	Gm11690	predicted gene 11690	Mm.255027	NA	NA	11	NA	102641704	XR_880303	-----	-----	-----	2400	19	2400	4.38417	0.0785927	4.27493	4.51409	4.31152	0.282807	0.204215	2	14.244	0.00551787	0.00561376	178.134	14	0.0176755	1	0.722098	18.5048	0.000109523	3.9605	4.36685	0.128823	-0.713544	1.14299	-0.429448	0.239165	-0.202567	5.49864	-4.65721	7.36977e-05	0.000353837	4.13255	3.4512	0.0136838	0.0310254
103466_at	Nt5dc3	5_-nucleotidase domain containing 3	Mm.200446	ENSMUSG00000054027	NA	10	86779004	103466	NM_175331 /// NP_780540 /// XM_006513017 /// XP_006513080	GO:0005739 - mitochondrion /// GO:0005829 - cytosol /// GO:0043235 - receptor complex	GO:0008253 - 5_-nucleotidase activity /// GO:0016787 - hydrolase activity /// GO:0046872 - metal ion binding	---	2448	24	2448	5.55679	0.354155	5.27239	5.76437	5.55059	1.06038	0.706228	2	14.244	0.0248637	0.0252968	39.5307	14	0.0662739	1	0.666012	14.202	0.000405536	3.39197	5.52912	0.24669	-1.04067	0.953639	0.0870328	0.491977	-0.213783	5.32851	-2.31545	0.000100465	0.0359845	3.99799	1.44388	0.0161175	0.256562
103978_at	Gpc5	glypican 5	Mm.320791	ENSMUSG00000022112	NA	14	115092214	103978	NM_175500 /// NP_780709 /// XM_006518320 /// XM_006518321 /// XM_006518322 /// XM_011244875 /// XM_011244876 /// XM_017315745 /// XP_006518383 /// XP_006518384 /// XP_006518385 /// XP_011243177 /// XP_011243178 /// XP_017171234	GO:0005576 - extracellular region /// GO:0005578 - proteinaceous extracellular matrix /// GO:0005886 - plasma membrane /// GO:0005887 - integral component of plasma membrane /// GO:0016020 - membrane /// GO:0031225 - anchored component of membrane	GO:0043395 - heparan sulfate proteoglycan binding	---	2483	23	2483	4.24733	0.108522	4.42843	4.11789	4.24746	0.389799	0.281277	2	14.244	0.00761904	0.00775154	129.007	14	0.0243624	1	0.721596	18.4588	0.000110933	3.95494	4.26459	0.155979	1.05038	-0.940552	-0.109828	-0.310544	0.129576	-6.07599	2.53523	2.65215e-05	0.0235482	4.5764	1.62804	0.00733032	0.212832
104086_at	Cyp27a1	cytochrome P450, family 27, subfamily a, polypeptide 1	Mm.85083	ENSMUSG00000026170	1.14.13.15	1	74713534	104086	NM_024264 /// NP_077226 /// XM_006495607 /// XP_006495670	GO:0005739 - mitochondrion /// GO:0005739 - mitochondrion /// GO:0005740 - mitochondrial envelope /// GO:0005743 - mitochondrial inner membrane /// GO:0016020 - membrane	GO:0004497 - monooxygenase activity /// GO:0005506 - iron ion binding /// GO:0016491 - oxidoreductase activity /// GO:0016705 - oxidoreductase activity, acting on paired donors, with incorporation or reduction of molecular oxygen /// GO:0020037 - heme binding /// GO:0030343 - vitamin D3 25-hydroxylase activity /// GO:0031073 - cholesterol 26-hydroxylase activity /// GO:0046872 - metal ion binding	GO:0008203 - cholesterol metabolic process /// GO:0055114 - oxidation-reduction process	2495	23	2495	8.94652	0.651485	8.53341	9.19699	9.00898	1.96343	1.31194	2	14.244	0.0457378	0.0465347	21.4894	14	0.122714	1	0.66819	14.342	0.000387067	3.41221	8.91313	0.342016	-1.11023	0.82996	0.280272	0.663577	-0.188002	5.29904	-1.5013	0.000106046	0.155117	3.9745	0.809342	0.0165783	0.474047
104099_at	Itga9	integrin alpha 9	Mm.335520	ENSMUSG00000039115	NA	9	118606708; 118711691	104099	NM_001113514 /// NM_133721 /// NP_001106986 /// NP_598482 /// XM_006511918 /// XP_006511981	GO:0008305 - integrin complex /// GO:0009925 - basal plasma membrane /// GO:0016020 - membrane /// GO:0016021 - integral component of membrane /// GO:0034679 - integrin alpha9-beta1 complex	GO:0005518 - collagen binding /// GO:0043236 - laminin binding /// GO:0046872 - metal ion binding	GO:0007155 - cell adhesion /// GO:0007229 - integrin-mediated signaling pathway /// GO:0030593 - neutrophil chemotaxis	2496	19	2496	6.23964	0.849101	6.65051	6.01535	6.14277	2.09222	1.24312	2	14.244	0.0596114	0.06065	16.488	14	0.130764	1	0.594163	10.4269	0.00162437	2.78932	6.26954	0.33602	1.13375	-0.756489	-0.377264	-0.63516	0.127427	-4.44285	0.891337	0.000534946	0.387557	3.27169	0.411664	0.038589	0.694416
104718_at	Ttc7b	tetratricopeptide repeat domain 7B	Mm.295441	ENSMUSG00000033530	NA	12	-100300769	104718	NM_001033213 /// NP_001028385 /// XM_006515325 /// XM_006515326 /// XM_006515328 /// XM_006515334 /// XM_006515335 /// XM_011243973 /// XM_017314919 /// XM_017314920 /// XM_017314921 /// XM_017314922 /// XM_017314923 /// XM_017314924 /// XM_017314925 /// XP_006515388 /// XP_006515389 /// XP_006515391 /// XP_006515397 /// XP_006515398 /// XP_011242275 /// XP_017170408 /// XP_017170409 /// XP_01717…	GO:0005737 - cytoplasm /// GO:0005829 - cytosol /// GO:0005886 - plasma membrane /// GO:0016020 - membrane	GO:0003674 - molecular_function	GO:0046854 - phosphatidylinositol phosphorylation /// GO:0072659 - protein localization to plasma membrane	2548	32	2548	8.25338	0.351268	8.323	8.42243	7.94707	1.04468	0.693416	2	14.244	0.024661	0.0250906	39.8556	14	0.0652927	1	0.663757	14.0589	0.000425449	3.37115	8.23083	0.250726	0.367598	0.764175	-1.13177	0.0994321	-0.475363	1.08135	-5.16967	0.297512	0.000134633	0.526496	3.87085	0.623029	0.0189056
105243043_at	Gm39079	predicted gene, 39079	Mm.135543	NA	NA	7	NA	105243043	XR_869909	-----	-----	-----	2615	23	2614	11.4549	0.389243	11.1405	11.6032	11.5617	1.09467	0.705427	2	14.244	0.0273271	0.0278031	35.9672	14	0.0684169	1	0.64442	12.9071	0.000633573	3.1982	11.4351	0.25604	-1.1509	0.656527	0.494372	0.462772	-0.0415179	4.78095	-0.428925	0.000279385	0.674394	3.5538	0.171087	0.0278597	0.869103
105245_at	Txndc5	thioredoxin domain containing 5	Mm.28622	ENSMUSG00000038991	NA	13	-38500270; -38500270; -38500270	105245	NM_001289598 /// NM_001289599 /// NM_145367 /// NP_001276527 /// NP_001276528 /// NP_663342	GO:0005783 - endoplasmic reticulum /// GO:0005788 - endoplasmic reticulum lumen /// GO:0070062 - extracellular exosome	GO:0003756 - protein disulfide isomerase activity /// GO:0016853 - isomerase activity	GO:0006457 - protein folding /// GO:0034976 - response to endoplasmic reticulum stress /// GO:0043277 - apoptotic cell clearance /// GO:0045454 - cell redox homeostasis	2700	24	2731	8.6453	0.22098	8.95535	8.44448	8.61641	0.988134	0.767155	2	14.244	0.0155141	0.0157843	63.3543	14	0.0617584	1	0.776367	24.7244	2.33044e-05	4.63256	8.67208	0.259949	1.08973	-0.875567	-0.214166	-0.510878	0.171931	-7.00482	2.3574	5.6413e-06	0.0332095	5.24862	1.47874	0.00289792	0.247006
105349_at	Akr1c18	aldo-keto reductase family 1, member C18	Mm.41337	ENSMUSG00000021214	1.1.1.149	13	-4132626; -4132614	105349	NM_001346535 /// NM_134066 /// NP_001333464 /// NP_598827 /// XM_011244250 /// XP_011242552	GO:0005622 - intracellular /// GO:0005634 - nucleus /// GO:0005737 - cytoplasm /// GO:0005829 - cytosol /// GO:0070062 - extracellular exosome	GO:0001758 - retinal dehydrogenase activity /// GO:0004032 - alditol:NADP+ 1-oxidoreductase activity /// GO:0004033 - aldo-keto reductase (NADP) activity /// GO:0004745 - retinol dehydrogenase activity /// GO:0016491 - oxidoreductase activity /// GO:0016655 - oxidoreductase activity, acting on NAD(P)H, quinone or similar compound as acceptor /// GO:0018636 - phenanthrene 9,10-monooxygenase activi…	GO:0000060 - protein import into nucleus, translocation /// GO:0006709 - progesterone catabolic process /// GO:0006709 - progesterone catabolic process /// GO:0007186 - G-protein coupled receptor signaling pathway /// GO:0007567 - parturition /// GO:0008284 - positive regulation of cell proliferation /// GO:0010942 - positive regulation of cell death /// GO:0016488 - farnesol catabolic process //…	2802	18	2802	5.64364	3.4684	7.96065	4.85575	4.42969	42.0249	38.5565	2	14.244	0.243499	0.247743	4.03644	14	2.62656	1	0.917468	79.1717	1.92391e-08	7.71581	5.7487	1.92742	1.14763	-0.463287	-0.684339	-3.1049	-0.42606	-10.7459	-1.47457	3.21287e-08	0.162086	7.49311	0.790255	0.000163393	0.481987
105355_at	Slc17a3	solute carrier family 17 (sodium phosphate), member 3	Mm.27038; Mm.412043	ENSMUSG00000036083	NA	13	23839433	105355	NM_001164743 /// NM_134069 /// NP_001158215 /// NP_598830 /// XM_006516520 /// XM_006516521 /// XM_006516522 /// XM_017315349 /// XP_006516583 /// XP_006516584 /// XP_006516585 /// XP_017170838 /// XR_873126	GO:0005737 - cytoplasm /// GO:0005789 - endoplasmic reticulum membrane /// GO:0005887 - integral component of plasma membrane /// GO:0005887 - integral component of plasma membrane /// GO:0016324 - apical plasma membrane /// GO:0048471 - perinuclear region of cytoplasm	GO:0005436 - sodium:phosphate symporter activity /// GO:0008308 - voltage-gated anion channel activity /// GO:0008514 - organic anion transmembrane transporter activity /// GO:0015143 - urate transmembrane transporter activity /// GO:0015238 - drug transmembrane transporter activity /// GO:0015562 - efflux transmembrane transporter activity /// GO:0019534 - toxin transmembrane transporter activity	GO:0015711 - organic anion transport /// GO:0015747 - urate transport /// GO:0015893 - drug transport /// GO:0035725 - sodium ion transmembrane transport /// GO:0046415 - urate metabolic process	2805	21	2805	10.9011	0.372651	11.2839	10.8184	10.634	1.51015	1.1375	2	14.244	0.0261622	0.0266179	37.5687	14	0.0943846	1	0.753236	21.7394	4.6973e-05	4.32815	10.9121	0.334962	1.11011	-0.279837	-0.830272	-0.465579	-0.184375	-4.91586	-1.94674	0.000216393	0.0715619	3.66476	1.14532	0.02473	0.3434
105387_at	Akr1c14	aldo-keto reductase family 1, member C14	Mm.26838; Mm.342256	ENSMUSG00000033715	NA	13	4059590	105387	NM_134072 /// NP_598833	GO:0005575 - cellular_component	GO:0016229 - steroid dehydrogenase activity /// GO:0047023 - androsterone dehydrogenase activity	---	2809	13	2809	7.03769	12.3944	8.6545	6.20466	6.58711	31.3375	18.9431	2	14.244	0.870147	0.885313	1.12954	14	1.95859	1	0.604487	10.885	0.001352	2.86902	7.14876	1.31796	1.14248	-0.716332	-0.426149	-2.44984	0.38245	-4.48524	0.700199	0.00049277	0.495082	3.30736	0.305323	0.0367993	0.770385
105727_at	Slc38a1	solute carrier family 38, member 1	Mm.103568	ENSMUSG00000023169	NA	15	-96571417; -96571417; -96571417	105727	NM_001166456 /// NM_001166458 /// NM_134086 /// NP_001159928 /// NP_001159930 /// NP_598847 /// XM_006520235 /// XP_006520298	GO:0005886 - plasma membrane /// GO:0005886 - plasma membrane /// GO:0005887 - integral component of plasma membrane /// GO:0016020 - membrane /// GO:0016021 - integral component of membrane /// GO:0030424 - axon /// GO:0070062 - extracellular exosome	GO:0015186 - L-glutamine transmembrane transporter activity /// GO:0015293 - symporter activity	GO:0006810 - transport /// GO:0006811 - ion transport /// GO:0006814 - sodium ion transport /// GO:0006865 - amino acid transport /// GO:0006868 - glutamine transport	2837	30	2837	4.27754	0.0909412	4.39775	4.20061	4.26504	0.205403	0.114462	2	14.244	0.0063848	0.0064958	153.946	14	0.0128377	1	0.557255	8.96361	0.00301983	2.52002	4.2878	0.100522	1.09381	-0.867357	-0.22645	-0.19714	0.0644252	-4.21352	1.37697	0.000836814	0.189777	3.07737	0.721756	0.0476562	0.516439
105887_at	Ugt3a1	UDP glycosyltransferases 3 family, polypeptide A1	Mm.482274	ENSMUSG00000072664	NA	15	9279828	105887	NM_207216 /// NP_997099 /// XM_006520011 /// XM_006520012 /// XP_006520074 /// XP_006520075	GO:0016020 - membrane /// GO:0016021 - integral component of membrane /// GO:0043231 - intracellular membrane-bounded organelle /// GO:0043541 - UDP-N-acetylglucosamine transferase complex	GO:0008194 - UDP-glycosyltransferase activity /// GO:0008194 - UDP-glycosyltransferase activity /// GO:0015020 - glucuronosyltransferase activity /// GO:0015020 - glucuronosyltransferase activity /// GO:0016740 - transferase activity /// GO:0016757 - transferase activity, transferring glycosyl groups /// GO:0016758 - transferase activity, transferring hexosyl groups	GO:0008152 - metabolic process /// GO:0071412 - cellular response to genistein	2858	6	2858	10.6935	1.19394	11.2346	10.5142	10.4035	3.30308	2.10914	2	14.244	0.0838206	0.0852812	11.7259	14	0.206442	1	0.638538	12.5813	0.000712075	3.14747	10.7174	0.451251	1.14598	-0.450315	-0.695664	-0.720329	-0.110714	-4.24912	-0.653088	0.000780405	0.524102	3.10768	0.280584	0.0458024	0.788804
106861_at	Abhd3	abhydrolase domain containing 3	Mm.273108	ENSMUSG00000002475	NA	18	-10644410	106861	NM_134130 /// NP_598891 /// XM_011246793 /// XM_011246794 /// XP_011245095 /// XP_011245096 /// XR_385966	GO:0005575 - cellular_component /// GO:0016020 - membrane /// GO:0016021 - integral component of membrane	GO:0004623 - phospholipase A2 activity /// GO:0004623 - phospholipase A2 activity /// GO:0008970 - phosphatidylcholine 1-acylhydrolase activity /// GO:0008970 - phosphatidylcholine 1-acylhydrolase activity /// GO:0016787 - hydrolase activity /// GO:0052689 - carboxylic ester hydrolase activity /// GO:0052739 - phosphatidylserine 1-acylhydrolase activity /// GO:0052740 - 1-acyl-2-lysophosphatidyls…	GO:0006629 - lipid metabolic process /// GO:0046470 - phosphatidylcholine metabolic process /// GO:0046470 - phosphatidylcholine metabolic process	2919	32	2919	9.14842	0.148415	9.14488	9.27567	8.97383	0.414237	0.265822	2	14.244	0.0104198	0.0106011	94.3298	14	0.0258898	1	0.641714	12.7556	0.000668771	3.17472	9.13146	0.151367	0.0886454	0.952726	-1.04137	0.130794	-0.301842	2.18827	-5.05002	0.0457897	0.000168215	1.33923	3.77414	0.283882	0.0215485
106952_at	Arap3	ArfGAP with RhoGAP domain, ankyrin repeat and PH domain 3	Mm.247642	ENSMUSG00000024451	NA	18	-37972622; -37972622	106952	NM_001205336 /// NM_139206 /// NP_001192265 /// NP_631945 /// XM_006525486 /// XM_006525487 /// XM_006525488 /// XM_006525489 /// XM_006525490 /// XM_006525491 /// XM_006525492 /// XM_011246799 /// XP_006525549 /// XP_006525550 /// XP_006525551 /// XP_006525552 /// XP_006525553 /// XP_006525554 /// XP_006525555 /// XP_011245101	GO:0001726 - ruffle /// GO:0005737 - cytoplasm /// GO:0005856 - cytoskeleton /// GO:0005886 - plasma membrane /// GO:0016020 - membrane /// GO:0030027 - lamellipodium /// GO:0042995 - cell projection	GO:0005096 - GTPase activator activity /// GO:0005515 - protein binding /// GO:0005547 - phosphatidylinositol-3,4,5-trisphosphate binding /// GO:0043325 - phosphatidylinositol-3,4-bisphosphate binding	GO:0007165 - signal transduction /// GO:0008360 - regulation of cell shape /// GO:0030336 - negative regulation of cell migration /// GO:0035021 - negative regulation of Rac protein signal transduction /// GO:0035024 - negative regulation of Rho protein signal transduction	2926	28	2926	5.67582	0.174421	5.89972	5.62277	5.52617	0.556761	0.38234	2	14.244	0.0122455	0.0124587	80.2654	14	0.0347976	1	0.686722	15.6114	0.000257077	3.58994	5.68289	0.193897	1.1183	-0.310062	-0.808243	-0.276956	-0.096596	-4.27431	-1.49078	0.000742854	0.157829	3.1291	0.801812	0.0450281	0.477151
107272_at	Psat1	phosphoserine aminotransferase 1	Mm.289936	ENSMUSG00000024640	2.6.1.52	19	-15905122; -15905122	107272	NM_001205339 /// NM_177420 /// NP_001192268 /// NP_803155	GO:0005737 - cytoplasm /// GO:0005829 - cytosol /// GO:0070062 - extracellular exosome	GO:0003824 - catalytic activity /// GO:0004648 - O-phospho-L-serine:2-oxoglutarate aminotransferase activity /// GO:0008483 - transaminase activity /// GO:0016740 - transferase activity	GO:0006564 - L-serine biosynthetic process /// GO:0008652 - cellular amino acid biosynthetic process	2949	20	2949	6.6165	3.55368	5.95823	7.25363	6.38281	8.83487	5.28119	2	14.244	0.249486	0.253834	3.93958	14	0.552179	1	0.597766	10.5841	0.00152439	2.81691	6.53156	0.660386	-0.868173	1.09341	-0.225236	1.2954	-0.870815	4.42919	-2.97746	0.000549316	0.00983371	3.26018	2.00728	0.0391261	0.143956
107350_at	AW112010	expressed sequence AW112010	Mm.6381	ENSMUSG00000075010	NA	19	-11047611	107350	NM_001177351 /// NR_102366	GO:0005575 - cellular_component	GO:0003674 - molecular_function	GO:0008150 - biological_process	2954	23	2954	4.57479	0.257021	4.80427	4.42718	4.55195	0.675471	0.41845	2	14.244	0.0180444	0.0183586	54.4703	14	0.042217	1	0.619494	11.595	0.00102651	2.98864	4.59447	0.19211	1.09211	-0.870811	-0.221304	-0.377098	0.124777	-4.79431	1.58637	0.000272382	0.134599	3.56482	0.870958	0.0277288	0.445019
107831_at	Adgrb1	adhesion G protein-coupled receptor B1	Mm.43133	ENSMUSG00000034730	NA	15	74516195	107831	NM_174991 /// NP_778156 /// XM_006520269 /// XM_006520270 /// XM_006520271 /// XM_006520276 /// XM_011245403 /// XM_011245404 /// XM_011245405 /// XM_011245406 /// XP_006520332 /// XP_006520333 /// XP_006520334 /// XP_006520339 /// XP_011243705 /// XP_011243706 /// XP_011243707 /// XP_011243708 /// XR_383967 /// XR_383969 /// XR_875215	GO:0001891 - phagocytic cup /// GO:0005615 - extracellular space /// GO:0005886 - plasma membrane /// GO:0005886 - plasma membrane /// GO:0005925 - focal adhesion /// GO:0014069 - postsynaptic density /// GO:0016020 - membrane /// GO:0016021 - integral component of membrane /// GO:0030425 - dendrite /// GO:0048471 - perinuclear region of cytoplasm	GO:0001530 - lipopolysaccharide binding /// GO:0001786 - phosphatidylserine binding /// GO:0004872 - receptor activity /// GO:0004888 - transmembrane signaling receptor activity /// GO:0004930 - G-protein coupled receptor activity /// GO:0005515 - protein binding /// GO:0030165 - PDZ domain binding	GO:0006910 - phagocytosis, recognition /// GO:0006911 - phagocytosis, engulfment /// GO:0007166 - cell surface receptor signaling pathway /// GO:0007186 - G-protein coupled receptor signaling pathway /// GO:0010596 - negative regulation of endothelial cell migration /// GO:0016525 - negative regulation of angiogenesis /// GO:0031397 - negative regulation of protein ubiquitination /// GO:0042177 -…	3016	25	3016	4.28925	0.0574843	4.18988	4.35128	4.30176	0.134572	0.0770873	2	14.244	0.00403596	0.00410602	243.545	14	0.00841073	1	0.572835	9.55006	0.00234004	2.63078	4.28098	0.0826825	-1.1017	0.850342	0.251356	0.1614	-0.0495257	4.33883	-1.33137	0.000654905	0.203982	3.18382	0.690408	0.0428096	0.532805
108075_at	Ltbp4	latent transforming growth factor beta binding protein 4	Mm.272251	ENSMUSG00000040488	NA	7	-27305140; -27305140; -27311559	108075	NM_001113549 /// NM_001310678 /// NM_175641 /// NP_001107021 /// NP_001297607 /// NP_783572 /// XM_006539457 /// XM_006539458 /// XP_006539520 /// XP_006539521	GO:0005576 - extracellular region /// GO:0005578 - proteinaceous extracellular matrix /// GO:0005578 - proteinaceous extracellular matrix /// GO:0005615 - extracellular space /// GO:0005615 - extracellular space /// GO:0031012 - extracellular matrix /// GO:0070062 - extracellular exosome	GO:0005509 - calcium ion binding /// GO:0019838 - growth factor binding /// GO:0050431 - transforming growth factor beta binding	GO:0007179 - transforming growth factor beta receptor signaling pathway /// GO:0030162 - regulation of proteolysis /// GO:0046879 - hormone secretion	3055	34	3055	6.25792	0.264789	6.70016	6.1603	5.95234	1.77627	1.51148	2	14.244	0.0185898	0.0189135	52.8724	14	0.111017	1	0.85093	40.6536	1.29694e-06	5.88708	6.27093	0.38599	1.11202	-0.286634	-0.825384	-0.539865	-0.207952	-6.76226	-2.60477	8.35593e-06	0.0205575	5.07801	1.68703	0.00363204	0.200436
108083_at	Pip4k2b	phosphatidylinositol-5-phosphate 4-kinase, type II, beta	Mm.39700	ENSMUSG00000018547	2.7.1.149	11	-97715156	108083	NM_054051 /// NP_473392	GO:0005634 - nucleus /// GO:0005654 - nucleoplasm /// GO:0005737 - cytoplasm /// GO:0005776 - autophagosome /// GO:0005783 - endoplasmic reticulum /// GO:0005886 - plasma membrane /// GO:0016020 - membrane	GO:0000166 - nucleotide binding /// GO:0005515 - protein binding /// GO:0005524 - ATP binding /// GO:0016301 - kinase activity /// GO:0016307 - phosphatidylinositol phosphate kinase activity /// GO:0016308 - 1-phosphatidylinositol-4-phosphate 5-kinase activity /// GO:0016309 - 1-phosphatidylinositol-5-phosphate 4-kinase activity /// GO:0016740 - transferase activity /// GO:0042803 - protein homod…	GO:0010506 - regulation of autophagy /// GO:0016310 - phosphorylation /// GO:0046488 - phosphatidylinositol metabolic process /// GO:2000786 - positive regulation of autophagosome assembly	3059	17	3059	6.21056	0.411835	6.44597	6.03209	6.225	0.912928	0.501094	2	14.244	0.0289131	0.0294168	33.9942	14	0.057058	1	0.548886	8.66551	0.00345017	2.46216	6.23435	0.207099	1.02181	-0.976658	-0.0451547	-0.41388	0.192913	-4.15691	1.93757	0.000935229	0.0727618	3.02908	1.1381	0.049751	0.345937
108114_at	Slc22a7	solute carrier family 22 (organic anion transporter), member 7	Mm.387538	ENSMUSG00000067144	NA	17	-46432184	108114	NM_144856 /// NP_659105	GO:0005886 - plasma membrane /// GO:0005887 - integral component of plasma membrane /// GO:0016020 - membrane /// GO:0016021 - integral component of membrane	GO:0005452 - inorganic anion exchanger activity /// GO:0008514 - organic anion transmembrane transporter activity /// GO:0008514 - organic anion transmembrane transporter activity /// GO:0008514 - organic anion transmembrane transporter activity /// GO:0015347 - sodium-independent organic anion transmembrane transporter activity /// GO:0022857 - transmembrane transporter activity	GO:0006810 - transport /// GO:0006811 - ion transport /// GO:0015711 - organic anion transport /// GO:0015711 - organic anion transport /// GO:0035634 - response to stilbenoid /// GO:0043252 - sodium-independent organic anion transport /// GO:0055085 - transmembrane transport	3070	29	3070	7.71315	11.0954	9.99736	6.8344	6.65918	48.1431	37.0477	2	14.244	0.778954	0.79253	1.26178	14	3.00894	1	0.769532	23.7804	2.8874e-05	4.53949	7.83031	1.87876	1.15344	-0.530089	-0.623355	-3.16295	-0.175223	-6.12041	-0.339062	2.45628e-05	0.73951	4.60972	0.131056	0.00704849	0.899852
108148_at	Galnt2	polypeptide N-acetylgalactosaminyltransferase 2	Mm.33808	ENSMUSG00000089704	2.4.1.41	8	124231393	108148	NM_139272 /// NP_644678	GO:0005794 - Golgi apparatus /// GO:0005795 - Golgi stack /// GO:0005796 - Golgi lumen /// GO:0016020 - membrane /// GO:0048471 - perinuclear region of cytoplasm /// GO:0070062 - extracellular exosome	GO:0004653 - polypeptide N-acetylgalactosaminyltransferase activity /// GO:0004653 - polypeptide N-acetylgalactosaminyltransferase activity /// GO:0030145 - manganese ion binding	GO:0002378 - immunoglobulin biosynthetic process /// GO:0006493 - protein O-linked glycosylation /// GO:0006493 - protein O-linked glycosylation /// GO:0016266 - O-glycan processing /// GO:0018242 - protein O-linked glycosylation via serine /// GO:0018243 - protein O-linked glycosylation via threonine	3079	25	3079	8.53462	0.116939	8.71264	8.42271	8.51328	0.365332	0.248392	2	14.244	0.00821001	0.00835282	119.72	14	0.0228332	1	0.679909	15.1274	0.00029966	3.52337	8.54954	0.148326	1.09957	-0.85509	-0.244479	-0.289926	0.0905692	-5.4646	1.70707	7.83863e-05	0.109504	4.10576	0.960569	0.0141986	0.408849
108151_at	Sema3d	sema domain, immunoglobulin domain (Ig), short basic domain, secreted, (semaphorin) 3D	Mm.89313	ENSMUSG00000040254	NA	5	12383165	108151	NM_028882 /// NP_083158	GO:0005576 - extracellular region /// GO:0005615 - extracellular space	GO:0038191 - neuropilin binding	GO:0007275 - multicellular organism development /// GO:0007399 - nervous system development /// GO:0030154 - cell differentiation /// GO:0050919 - negative chemotaxis	3081	33	3081	4.2407	0.153373	4.43849	4.14718	4.17383	0.432564	0.279191	2	14.244	0.0107678	0.0109552	91.2806	14	0.0270352	1	0.645432	12.9641	0.000620881	3.20699	4.25317	0.161049	1.15074	-0.658098	-0.492644	-0.291312	0.0266462	-4.79443	0.438545	0.000272315	0.667569	3.56493	0.175504	0.0277288	0.866047
108167617_at	LOC108167617	uncharacterized LOC108167617	NA	NA	NA	1	NA	108167617	XR_001778860	-----	-----	-----	3122	15	3122	4.67232	0.228644	4.4609	4.85393	4.62949	0.692187	0.463543	2	14.244	0.0160522	0.0163317	61.2305	14	0.0432617	1	0.669678	14.4386	0.00037489	3.4261	4.64811	0.197176	-0.94944	1.04386	-0.0944213	0.393031	-0.224442	5.29788	-3.02538	0.000106271	0.00893683	3.97358	2.04882	0.0165783	0.137226
108168189_at	LOC108168189	disks large homolog 5-like	NA	NA	NA	14	NA	108168189	XM_017316336 /// XP_017171825	-----	-----	-----	3168	3	3168	3.75459	0.106638	3.91041	3.69162	3.68691	0.278706	0.172067	2	14.244	0.00748681	0.00761701	131.285	14	0.0174191	1	0.617381	11.4914	0.00106791	2.97146	3.76298	0.127703	1.1545	-0.558845	-0.59566	-0.218799	-0.00470145	-4.31858	-0.0927955	0.000681293	0.927359	3.16667	0.0327523	0.0434883	0.975367
108168395_at	Gm45871	predicted gene 45871	Mm.391131	ENSMUSG00000110277	NA	18	NA	108168395	XM_017318027 /// XP_017173516	-----	-----	-----	3181	9	3181	8.70893	1.15928	9.15724	8.39983	8.69336	2.83418	1.6749	2	14.244	0.0813873	0.0828055	12.0765	14	0.177136	1	0.590965	10.2897	0.00171775	2.76504	8.75014	0.381882	1.06602	-0.917327	-0.148695	-0.757405	0.293527	-4.53413	1.75717	0.000448344	0.100353	3.34839	0.998468	0.0353597	0.394891
108653_at	Rimklb	ribosomal modification protein rimK-like family member B	Mm.277939	ENSMUSG00000040649	NA	6	-122453608	108653	NM_027664 /// NP_081940 /// XM_011241115 /// XM_011241116 /// XM_011241117 /// XM_011241118 /// XM_011241119 /// XM_011241120 /// XP_011239417 /// XP_011239418 /// XP_011239419 /// XP_011239420 /// XP_011239421 /// XP_011239422	GO:0005737 - cytoplasm	GO:0000166 - nucleotide binding /// GO:0003824 - catalytic activity /// GO:0005524 - ATP binding /// GO:0016874 - ligase activity /// GO:0046872 - metal ion binding /// GO:0072590 - N-acetyl-L-aspartate-L-glutamate ligase activity /// GO:0072591 - citrate-L-glutamate ligase activity	GO:0006464 - cellular protein modification process	3254	19	3254	4.09102	0.0445158	4.00467	4.15527	4.0874	0.110762	0.0662463	2	14.244	0.00312551	0.0031797	314.495	14	0.00692263	1	0.598096	10.5977	0.0015161	2.81927	4.08245	0.0754237	-1.03122	0.965542	0.0656778	0.150603	-0.0678711	4.60063	-2.07333	0.000394434	0.0567429	3.40403	1.24609	0.0332659	0.312003
108664_at	Atp6v1h	ATPase, H+ transporting, lysosomal V1 subunit H	Mm.27082	ENSMUSG00000033793	3.6.3.14	1	5083085	108664	NM_001310442 /// NM_133826 /// NP_001297371 /// NP_598587 /// XM_006495433 /// XM_006495436 /// XM_006495437 /// XM_006495439 /// XM_011238336 /// XM_011238337 /// XM_017321103 /// XP_006495496 /// XP_006495499 /// XP_006495500 /// XP_006495502 /// XP_011236638 /// XP_011236639 /// XP_017176592	GO:0000221 - vacuolar proton-transporting V-type ATPase, V1 domain /// GO:0005765 - lysosomal membrane /// GO:0005765 - lysosomal membrane /// GO:0070062 - extracellular exosome	GO:0016820 - hydrolase activity, acting on acid anhydrides, catalyzing transmembrane movement of substances /// GO:0046961 - proton-transporting ATPase activity, rotational mechanism	GO:0006810 - transport /// GO:0006811 - ion transport /// GO:0006897 - endocytosis /// GO:0007035 - vacuolar acidification /// GO:0015991 - ATP hydrolysis coupled proton transport /// GO:0015992 - proton transport	3259	25	3259	8.15659	0.0890339	7.91055	8.27065	8.24297	0.52009	0.431056	2	14.244	0.00625091	0.00635957	157.243	14	0.0325056	1	0.828811	34.4795	3.47485e-06	5.45906	8.14139	0.200392	-1.15194	0.645033	0.506911	0.3601	-0.0276786	7.7785	-0.597882	1.6969e-06	0.559305	5.77034	0.252351	0.00162464	0.808538
108800_at	Ston2	stonin 2	Mm.23125	ENSMUSG00000020961	NA	12	-91633008	108800	NM_175367 /// NP_780576 /// XM_006515373 /// XM_006515374 /// XM_006515375 /// XM_006515376 /// XM_006515378 /// XM_006515379 /// XM_006515380 /// XM_006515381 /// XM_011243982 /// XM_011243984 /// XM_011243985 /// XP_006515436 /// XP_006515437 /// XP_006515438 /// XP_006515439 /// XP_006515441 /// XP_006515442 /// XP_006515443 /// XP_006515444 /// XP_011242284 /// XP_011242286 /// XP_011242287	GO:0005622 - intracellular /// GO:0005623 - cell /// GO:0005730 - nucleolus /// GO:0005737 - cytoplasm /// GO:0005829 - cytosol /// GO:0008021 - synaptic vesicle /// GO:0016020 - membrane /// GO:0030054 - cell junction /// GO:0030136 - clathrin-coated vesicle /// GO:0043005 - neuron projection /// GO:0045202 - synapse	GO:0005515 - protein binding	GO:0002244 - hematopoietic progenitor cell differentiation /// GO:0006897 - endocytosis /// GO:0007268 - chemical synaptic transmission /// GO:0030100 - regulation of endocytosis /// GO:0036465 - synaptic vesicle recycling /// GO:0048488 - synaptic vesicle endocytosis	3279	22	3279	6.55014	0.517599	6.95408	6.40876	6.34414	1.68553	1.16793	2	14.244	0.0363383	0.0369714	27.0479	14	0.105345	1	0.692915	16.0702	0.000222981	3.65173	6.56899	0.335055	1.14932	-0.478227	-0.671092	-0.545317	-0.0646205	-4.88552	-0.578937	0.000229149	0.571674	3.63988	0.242852	0.0255562	0.815092
109042_at	Cavin3	caveolae associated 3	Mm.3124	ENSMUSG00000037060	NA	7	-105480615	109042	NM_028444 /// NP_082720	GO:0005737 - cytoplasm /// GO:0005901 - caveola /// GO:0005901 - caveola /// GO:0005901 - caveola /// GO:0016020 - membrane /// GO:0043234 - protein complex	GO:0005080 - protein kinase C binding /// GO:0005080 - protein kinase C binding /// GO:0005515 - protein binding	GO:0030866 - cortical actin cytoskeleton organization /// GO:0032922 - circadian regulation of gene expression /// GO:0048511 - rhythmic process /// GO:0051898 - negative regulation of protein kinase B signaling /// GO:0070374 - positive regulation of ERK1 and ERK2 cascade /// GO:1901003 - negative regulation of fermentation	3318	24	3318	5.83512	0.195152	6.07243	5.70898	5.77441	0.606522	0.411369	2	14.244	0.013701	0.0139395	71.7388	14	0.0379076	1	0.678243	15.0124	0.000310923	3.50735	5.85194	0.193728	1.13812	-0.737929	-0.400188	-0.363442	0.0654297	-5.30278	0.954647	0.000105321	0.355678	3.97749	0.448943	0.016533	0.669653
109154_at	Mlec	malectin	Mm.153963	ENSMUSG00000048578	NA	5	-115142980	109154	NM_175403 /// NP_780612	GO:0005783 - endoplasmic reticulum /// GO:0016020 - membrane /// GO:0016021 - integral component of membrane	GO:0019899 - enzyme binding	GO:0005975 - carbohydrate metabolic process	3337	22	3337	11.1797	0.312911	11.4248	11.0608	11.1012	0.743071	0.43016	2	14.244	0.0219682	0.0223508	44.7412	14	0.046442	1	0.578895	9.79053	0.00211314	2.67507	11.1956	0.199525	1.14878	-0.675497	-0.473287	-0.36399	0.040346	-4.19407	0.464886	0.000869361	0.64904	3.0608	0.187729	0.0484654	0.855828
109232_at	Sccpdh	saccharopine dehydrogenase (putative)	Mm.136458; Mm.491204	ENSMUSG00000038936	NA	1	179668230	109232	NM_178653 /// NP_848768 /// XM_017321470 /// XP_017176959	GO:0005634 - nucleus /// GO:0005739 - mitochondrion /// GO:0005739 - mitochondrion /// GO:0005811 - lipid droplet /// GO:0016020 - membrane /// GO:0030496 - midbody	GO:0003674 - molecular_function /// GO:0016491 - oxidoreductase activity	GO:0008150 - biological_process /// GO:0055114 - oxidation-reduction process	3351	25	3351	8.69931	0.188096	8.91514	8.59905	8.62383	0.519865	0.331768	2	14.244	0.0132056	0.0134354	74.43	14	0.0324915	1	0.638182	12.5617	0.000717139	3.1444	8.71267	0.17578	1.15183	-0.646391	-0.505438	-0.316091	0.0247768	-4.69761	0.368222	0.000327506	0.718122	3.48478	0.143802	0.0298489	0.890595
109648_at	Npy	neuropeptide Y	Mm.154796	ENSMUSG00000029819	NA	6	49822709	109648	NM_023456 /// NP_075945	GO:0005576 - extracellular region /// GO:0005615 - extracellular space /// GO:0005615 - extracellular space /// GO:0005737 - cytoplasm /// GO:0005794 - Golgi apparatus /// GO:0043005 - neuron projection /// GO:0043195 - terminal bouton /// GO:0043204 - perikaryon /// GO:0048471 - perinuclear region of cytoplasm	GO:0001664 - G-protein coupled receptor binding /// GO:0001664 - G-protein coupled receptor binding /// GO:0005179 - hormone activity /// GO:0005184 - neuropeptide hormone activity /// GO:0031841 - neuropeptide Y receptor binding	GO:0007218 - neuropeptide signaling pathway /// GO:0007267 - cell-cell signaling /// GO:0007631 - feeding behavior /// GO:0008217 - regulation of blood pressure /// GO:0032098 - regulation of appetite	3388	22	3388	5.1313	1.46336	5.64602	4.86175	4.99395	3.39101	1.92765	2	14.244	0.102735	0.104525	9.56704	14	0.211938	1	0.56846	9.38166	0.0025155	2.59938	5.16724	0.419876	1.1403	-0.727577	-0.412725	-0.784278	0.132199	-4.17882	0.704386	0.0008958	0.492549	3.04779	0.307551	0.0491473	0.768941
109689_at	Arrb1	arrestin, beta 1	Mm.260193	ENSMUSG00000018909	NA	7	99535485	109689	NM_177231 /// NM_178220 /// NP_796205 /// NP_835738 /// XM_006507198 /// XM_006507199 /// XM_006507200 /// XM_011241644 /// XP_006507261 /// XP_006507262 /// XP_006507263 /// XP_011239946 /// XR_378207 /// XR_378208	GO:0000785 - chromatin /// GO:0005622 - intracellular /// GO:0005634 - nucleus /// GO:0005654 - nucleoplasm /// GO:0005737 - cytoplasm /// GO:0005829 - cytosol /// GO:0005829 - cytosol /// GO:0005886 - plasma membrane /// GO:0005905 - clathrin-coated pit /// GO:0014069 - postsynaptic density /// GO:0016020 - membrane /// GO:0016323 - basolateral plasma membrane /// GO:0016604 - nuclear body /// G…	GO:0005096 - GTPase activator activity /// GO:0005159 - insulin-like growth factor receptor binding /// GO:0005515 - protein binding /// GO:0008134 - transcription factor binding /// GO:0030331 - estrogen receptor binding /// GO:0031434 - mitogen-activated protein kinase kinase binding /// GO:0031625 - ubiquitin protein ligase binding /// GO:0031691 - alpha-1A adrenergic receptor binding /// GO:0…	GO:0000187 - activation of MAPK activity /// GO:0001933 - negative regulation of protein phosphorylation /// GO:0001934 - positive regulation of protein phosphorylation /// GO:0002031 - G-protein coupled receptor internalization /// GO:0002092 - positive regulation of receptor internalization /// GO:0006351 - transcription, DNA-templated /// GO:0006355 - regulation of transcription, DNA-templated…	3397	26	3397	8.49417	0.455708	8.7579	8.31334	8.48359	1.03295	0.577242	2	14.244	0.0319932	0.0325506	30.7214	14	0.0645594	1	0.558829	9.02132	0.00294378	2.53109	8.51828	0.224304	1.06831	-0.913677	-0.154632	-0.444567	0.170257	-4.24475	1.62562	0.000787114	0.125945	3.10396	0.89982	0.045945	0.432618
109785_at	Pgm3	phosphoglucomutase 3	Mm.390201	ENSMUSG00000056131	5.4.2.3	9	-86552475	109785	NM_001163746 /// NM_028352 /// NP_001157218 /// NP_082628 /// XM_017313098 /// XP_017168587	GO:0005829 - cytosol	GO:0000287 - magnesium ion binding /// GO:0004610 - phosphoacetylglucosamine mutase activity /// GO:0004610 - phosphoacetylglucosamine mutase activity /// GO:0004614 - phosphoglucomutase activity /// GO:0016853 - isomerase activity /// GO:0016868 - intramolecular transferase activity, phosphotransferases /// GO:0046872 - metal ion binding	GO:0005975 - carbohydrate metabolic process /// GO:0006048 - UDP-N-acetylglucosamine biosynthetic process /// GO:0006048 - UDP-N-acetylglucosamine biosynthetic process /// GO:0006487 - protein N-linked glycosylation /// GO:0006493 - protein O-linked glycosylation /// GO:0007283 - spermatogenesis /// GO:0009790 - embryo development /// GO:0019255 - glucose 1-phosphate metabolic process /// GO:0030…	3404	22	3404	7.60104	0.608697	8.03864	7.28725	7.60273	2.25542	1.64673	2	14.244	0.0427339	0.0434784	22.9999	14	0.140964	1	0.730118	19.2672	8.88852e-05	4.05117	7.64287	0.377299	1.04894	-0.942554	-0.106386	-0.751389	0.315485	-6.20757	2.60637	2.11464e-05	0.0204931	4.67476	1.68839	0.00636344	0.200076
109828_at	C7	complement component 7	Mm.208034	ENSMUSG00000079105	NA	15	-4988761	109828	NM_001243837 /// NP_001230766	GO:0005579 - membrane attack complex /// GO:0070062 - extracellular exosome	---	GO:0006883 - cellular sodium ion homeostasis	3410	31	3410	7.41975	1.70298	7.57538	6.86914	8.03496	5.8387	4.13572	2	14.244	0.119558	0.121641	8.2209	14	0.364919	1	0.708329	17.2959	0.000154515	3.81103	7.49316	0.587243	0.140008	-1.06263	0.922618	-0.706239	1.16582	-3.48824	5.75819	0.00353601	4.6286e-05	2.45149	4.33455	0.090478	0.0104681
110446_at	Acat1	acetyl-Coenzyme A acetyltransferase 1	Mm.293233	ENSMUSG00000032047	2.3.1.9	9	-53580521	110446	NM_144784 /// NP_659033	GO:0005739 - mitochondrion /// GO:0005739 - mitochondrion /// GO:0005743 - mitochondrial inner membrane /// GO:0005759 - mitochondrial matrix /// GO:0070062 - extracellular exosome	GO:0003824 - catalytic activity /// GO:0003985 - acetyl-CoA C-acetyltransferase activity /// GO:0003985 - acetyl-CoA C-acetyltransferase activity /// GO:0016740 - transferase activity /// GO:0016746 - transferase activity, transferring acyl groups /// GO:0016747 - transferase activity, transferring acyl groups other than amino-acyl groups /// GO:0016830 - carbon-carbon lyase activity /// GO:00168…	GO:0006085 - acetyl-CoA biosynthetic process /// GO:0006550 - isoleucine catabolic process /// GO:0006635 - fatty acid beta-oxidation /// GO:0008152 - metabolic process /// GO:0015936 - coenzyme A metabolic process /// GO:0015937 - coenzyme A biosynthetic process /// GO:0046356 - acetyl-CoA catabolic process /// GO:0046952 - ketone body catabolic process /// GO:0051260 - protein homooligomerizati…	3473	20	3473	12.0414	0.123756	12.1864	11.9517	12.0219	0.287101	0.163345	2	14.244	0.00868856	0.00883971	113.126	14	0.0179438	1	0.568947	9.40002	0.00249566	2.60281	12.0533	0.120468	1.10468	-0.843477	-0.261204	-0.23469	0.0701451	-4.29996	1.28519	0.000706524	0.219231	3.15087	0.659098	0.0442832	0.548547
110454_at	Ly6a	lymphocyte antigen 6 complex, locus A	Mm.425949	ENSMUSG00000075602	NA	15	-74994876	110454	NM_001271416 /// NM_001271417 /// NM_001271418 /// NM_001271419 /// NM_001271446 /// NM_010738 /// NP_001258345 /// NP_001258346 /// NP_001258347 /// NP_001258348 /// NP_001258375 /// NP_034868	GO:0005622 - intracellular /// GO:0005886 - plasma membrane /// GO:0009897 - external side of plasma membrane /// GO:0016020 - membrane /// GO:0031225 - anchored component of membrane	GO:0005515 - protein binding	---	3474	8	3474	12.5358	0.129018	12.6708	12.4163	12.568	0.325281	0.196263	2	14.244	0.00905795	0.00921554	108.512	14	0.02033	1	0.603365	10.8337	0.00137973	2.86021	12.5517	0.128029	0.930327	-1.05751	0.127179	-0.2545	0.151674	-4.56685	2.7217	0.000420927	0.0163364	3.37579	1.78684	0.0341175	0.18106
110593_at	Prdm2	PR domain containing 2, with ZNF domain	Mm.332020	ENSMUSG00000057637	NA	4	-143107390; -143127468	110593	NM_001081355 /// NM_001256380 /// NP_001074824 /// NP_001243309 /// XM_006538485 /// XM_006538486 /// XM_006538488 /// XM_011250174 /// XM_011250175 /// XM_017319918 /// XP_006538548 /// XP_006538549 /// XP_006538551 /// XP_011248476 /// XP_011248477 /// XP_017175407	GO:0005634 - nucleus /// GO:0005794 - Golgi apparatus	GO:0000977 - RNA polymerase II regulatory region sequence-specific DNA binding /// GO:0001228 - transcriptional activator activity, RNA polymerase II transcription regulatory region sequence-specific binding	GO:0008340 - determination of adult lifespan /// GO:0032355 - response to estradiol /// GO:0045944 - positive regulation of transcription from RNA polymerase II promoter	3480	20	3480	6.46287	0.654852	6.22394	6.79283	6.23984	1.9511	1.29625	2	14.244	0.0459742	0.0467752	21.3789	14	0.121944	1	0.664367	14.0975	0.000419968	3.37678	6.41887	0.323954	-0.601718	1.15435	-0.552635	0.568886	-0.552985	4.53119	-4.40454	0.000450895	0.00057626	3.34592	3.23938	0.0354416	0.0403668
110611_at	Hdlbp	high density lipoprotein (HDL) binding protein	Mm.30012	ENSMUSG00000034088	NA	1	-93405939; -93405939	110611	NM_001301364 /// NM_133808 /// NP_001288293 /// NP_598569 /// XM_006529074 /// XM_006529075 /// XM_006529076 /// XM_006529077 /// XP_006529137 /// XP_006529138 /// XP_006529139 /// XP_006529140	GO:0005634 - nucleus /// GO:0005737 - cytoplasm /// GO:0005829 - cytosol /// GO:0034364 - high-density lipoprotein particle	GO:0003676 - nucleic acid binding /// GO:0003723 - RNA binding /// GO:0045296 - cadherin binding	GO:0006629 - lipid metabolic process /// GO:0006810 - transport /// GO:0006869 - lipid transport /// GO:0008202 - steroid metabolic process /// GO:0008203 - cholesterol metabolic process	3484	27	3484	11.2309	0.0403993	11.1368	11.2771	11.2605	0.104019	0.0636202	2	14.244	0.00283651	0.00288566	346.541	14	0.00650122	1	0.611618	11.2145	0.00118819	2.92511	11.2248	0.07668	-1.14798	0.681698	0.466285	0.1403	-0.0165179	4.49893	-0.52967	0.000479891	0.604499	3.31886	0.218604	0.0364803	0.832655
110759_at	Igkj1	immunoglobulin kappa joining 1	Mm.333124	NA	NA	6	NA	110759	NA	---	---	GO:0032496 - response to lipopolysaccharide /// GO:0042493 - response to drug	3496	7	3496	10.4327	1.29663	10.9267	10.0879	10.4215	3.34992	2.05329	2	14.244	0.0910303	0.0926166	10.7972	14	0.20937	1	0.612937	11.2781	0.00115927	2.93581	10.4787	0.422345	1.06084	-0.925348	-0.135488	-0.838856	0.333594	-4.7483	1.88829	0.000297307	0.0795261	3.52679	1.09949	0.0286617	0.358608
110763_at	Igkj5	immunoglobulin kappa joining 5	NA	NA	NA	6	NA	110763	NA	-----	-----	-----	3498	6	3498	10.3078	1.24935	10.6864	9.94336	10.4395	2.98223	1.73289	2	14.244	0.0877108	0.0892392	11.2058	14	0.18639	1	0.58107	9.87841	0.00203657	2.6911	10.3564	0.378397	0.872003	-1.09152	0.219519	-0.742992	0.496094	-4.28451	2.86076	0.000728186	0.0124051	3.13776	1.9064	0.0446176	0.159898
110784_at	Nr3c2	nuclear receptor subfamily 3, group C, member 2	Mm.324393	ENSMUSG00000031618	NA	8	76902507	110784	NM_001083906 /// NP_001077375 /// XM_006530574 /// XM_006530575 /// XM_006530576 /// XM_006530577 /// XP_006530637 /// XP_006530638 /// XP_006530639 /// XP_006530640	GO:0005634 - nucleus /// GO:0005654 - nucleoplasm /// GO:0005737 - cytoplasm /// GO:0005783 - endoplasmic reticulum /// GO:0016020 - membrane /// GO:0043235 - receptor complex	GO:0003677 - DNA binding /// GO:0003690 - double-stranded DNA binding /// GO:0003700 - DNA binding transcription factor activity /// GO:0003707 - steroid hormone receptor activity /// GO:0005496 - steroid binding /// GO:0005496 - steroid binding /// GO:0005515 - protein binding /// GO:0008270 - zinc ion binding /// GO:0008289 - lipid binding /// GO:0017082 - mineralocorticoid receptor activity //…	GO:0006351 - transcription, DNA-templated /// GO:0006355 - regulation of transcription, DNA-templated /// GO:0006883 - cellular sodium ion homeostasis /// GO:0007588 - excretion /// GO:0031959 - mineralocorticoid receptor signaling pathway /// GO:0042127 - regulation of cell proliferation /// GO:0043401 - steroid hormone mediated signaling pathway	3499	14	3499	7.01591	0.183284	7.17988	6.89035	7.02773	0.428783	0.245499	2	14.244	0.0128677	0.0130917	76.3841	14	0.0267989	1	0.572548	9.53931	0.00235081	2.62878	7.03265	0.144831	1.01655	-0.982582	-0.0339707	-0.289537	0.137388	-4.35909	2.06844	0.000629539	0.0572586	3.20098	1.24216	0.0418448	0.313146
11350_at	Abl1	c-abl oncogene 1, non-receptor tyrosine kinase	Mm.1318	ENSMUSG00000026842	2.7.10.2	2	31760172; 31688536; 31759938	11350	NM_001112703 /// NM_001283045 /// NM_001283046 /// NM_001283047 /// NM_009594 /// NP_001106174 /// NP_001269974 /// NP_001269975 /// NP_001269976 /// NP_033724 /// XM_006497621 /// XP_006497684	GO:0001726 - ruffle /// GO:0005634 - nucleus /// GO:0005634 - nucleus /// GO:0005654 - nucleoplasm /// GO:0005730 - nucleolus /// GO:0005737 - cytoplasm /// GO:0005737 - cytoplasm /// GO:0005739 - mitochondrion /// GO:0005783 - endoplasmic reticulum /// GO:0005829 - cytosol /// GO:0005829 - cytosol /// GO:0005856 - cytoskeleton /// GO:0015629 - actin cytoskeleton /// GO:0016604 - nuclear body ///…	GO:0000166 - nucleotide binding /// GO:0000287 - magnesium ion binding /// GO:0000287 - magnesium ion binding /// GO:0001784 - phosphotyrosine residue binding /// GO:0003677 - DNA binding /// GO:0004672 - protein kinase activity /// GO:0004672 - protein kinase activity /// GO:0004672 - protein kinase activity /// GO:0004713 - protein tyrosine kinase activity /// GO:0004713 - protein tyrosine kina…	GO:0001843 - neural tube closure /// GO:0001922 - B-1 B cell homeostasis /// GO:0001934 - positive regulation of protein phosphorylation /// GO:0002322 - B cell proliferation involved in immune response /// GO:0002322 - B cell proliferation involved in immune response /// GO:0002333 - transitional one stage B cell differentiation /// GO:0006281 - DNA repair /// GO:0006468 - protein phosphorylatio…	3563	27	3563	6.69025	0.111083	6.64725	6.83217	6.53457	0.382498	0.271415	2	14.244	0.00779889	0.00793453	126.031	14	0.0239061	1	0.709584	17.4008	0.000149867	3.82429	6.67133	0.150254	-0.160246	1.07045	-0.910201	0.184917	-0.2976	3.57605	-5.7552	0.00296577	4.65323e-05	2.52786	4.33225	0.0834059	0.010471
11364_at	Acadm	acyl-Coenzyme A dehydrogenase, medium chain	Mm.10530	ENSMUSG00000062908	1.3.99.3	3	-153922352	11364	NM_007382 /// NP_031408	GO:0005634 - nucleus /// GO:0005739 - mitochondrion /// GO:0005739 - mitochondrion /// GO:0005759 - mitochondrial matrix /// GO:0016607 - nuclear speck /// GO:0030424 - axon /// GO:0031966 - mitochondrial membrane /// GO:0070062 - extracellular exosome	GO:0000062 - fatty-acyl-CoA binding /// GO:0003995 - acyl-CoA dehydrogenase activity /// GO:0016491 - oxidoreductase activity /// GO:0016627 - oxidoreductase activity, acting on the CH-CH group of donors /// GO:0016853 - isomerase activity /// GO:0042802 - identical protein binding /// GO:0050660 - flavin adenine dinucleotide binding /// GO:0070991 - medium-chain-acyl-CoA dehydrogenase activity /…	GO:0001889 - liver development /// GO:0005978 - glycogen biosynthetic process /// GO:0006082 - organic acid metabolic process /// GO:0006111 - regulation of gluconeogenesis /// GO:0006629 - lipid metabolic process /// GO:0006631 - fatty acid metabolic process /// GO:0006635 - fatty acid beta-oxidation /// GO:0007507 - heart development /// GO:0008152 - metabolic process /// GO:0009409 - response …	3567	19	3567	12.4754	0.374513	12.8181	12.3103	12.3641	1.21453	0.840021	2	14.244	0.026293	0.026751	37.3818	14	0.0759084	1	0.69164	15.9742	0.000229662	3.63891	12.4975	0.278958	1.14932	-0.671081	-0.47824	-0.507816	0.0537946	-5.34847	0.566582	9.68587e-05	0.579817	4.01386	0.236709	0.015788	0.819726
114128_at	Laptm4b	lysosomal-associated protein transmembrane 4B	Mm.197518	ENSMUSG00000022257	NA	15	34238025	114128	NM_033521 /// NP_277056	GO:0005764 - lysosome /// GO:0005765 - lysosomal membrane /// GO:0005768 - endosome /// GO:0005769 - early endosome /// GO:0005886 - plasma membrane /// GO:0016020 - membrane /// GO:0016021 - integral component of membrane /// GO:0031902 - late endosome membrane /// GO:0032585 - multivesicular body membrane /// GO:0042995 - cell projection /// GO:0097487 - multivesicular body, internal vesicle	GO:0019900 - kinase binding /// GO:0031625 - ubiquitin protein ligase binding /// GO:0097001 - ceramide binding /// GO:1902936 - phosphatidylinositol bisphosphate binding	GO:0006810 - transport /// GO:0007032 - endosome organization /// GO:0032509 - endosome transport via multivesicular body sorting pathway /// GO:0032911 - negative regulation of transforming growth factor beta1 production /// GO:0097213 - regulation of lysosomal membrane permeability /// GO:1905166 - negative regulation of lysosomal protein catabolic process /// GO:1905671 - regulation of lysosom…	3591	15	3591	10.0156	0.340656	10.4826	9.75223	9.91719	1.96488	1.62422	2	14.244	0.023916	0.0243326	41.0972	14	0.122805	1	0.826627	33.9567	3.80233e-06	5.41995	10.0507	0.383022	1.12761	-0.77914	-0.348472	-0.730328	0.164955	-8.06523	1.82165	1.10834e-06	0.0895713	5.95533	1.04783	0.00125257	0.378344
11421_at	Ace	angiotensin I converting enzyme (peptidyl-dipeptidase A) 1	Mm.754	ENSMUSG00000020681	3.4.15.1	11	105967944; 105975207	11421	NM_001281819 /// NM_009598 /// NM_207624 /// NP_001268748 /// NP_033728 /// NP_997507	GO:0005576 - extracellular region /// GO:0005615 - extracellular space /// GO:0005737 - cytoplasm /// GO:0005764 - lysosome /// GO:0005768 - endosome /// GO:0005886 - plasma membrane /// GO:0005886 - plasma membrane /// GO:0009897 - external side of plasma membrane /// GO:0009925 - basal plasma membrane /// GO:0016020 - membrane /// GO:0016021 - integral component of membrane /// GO:0031526 - bru…	GO:0003779 - actin binding /// GO:0004175 - endopeptidase activity /// GO:0004180 - carboxypeptidase activity /// GO:0005515 - protein binding /// GO:0008144 - drug binding /// GO:0008233 - peptidase activity /// GO:0008237 - metallopeptidase activity /// GO:0008237 - metallopeptidase activity /// GO:0008238 - exopeptidase activity /// GO:0008240 - tripeptidyl-peptidase activity /// GO:0008241 - …	GO:0001822 - kidney development /// GO:0001822 - kidney development /// GO:0002446 - neutrophil mediated immunity /// GO:0003081 - regulation of systemic arterial blood pressure by renin-angiotensin /// GO:0003084 - positive regulation of systemic arterial blood pressure /// GO:0003084 - positive regulation of systemic arterial blood pressure /// GO:0006508 - proteolysis /// GO:0006518 - peptide …	3598	25	3598	9.24446	5.32213	10.5876	8.64914	8.73477	18.1223	12.8001	2	14.244	0.37364	0.380152	2.63052	14	1.13264	1	0.706321	17.129	0.000162252	3.78981	9.32384	1.0953	1.15382	-0.615999	-0.537819	-1.93848	0.0856306	-5.41599	0.239246	8.56276e-05	0.814323	4.06739	0.0892034	0.0148118	0.932762
114249_at	Npnt	nephronectin	Mm.279310; Mm.440226	ENSMUSG00000040998	NA	3	-132881744; -132881744	114249	NM_001029836 /// NM_001287101 /// NM_001287102 /// NM_001287103 /// NM_033525 /// NP_001025007 /// NP_001274030 /// NP_001274031 /// NP_001274032 /// NP_277060 /// XM_006500915 /// XP_006500978	GO:0005576 - extracellular region /// GO:0005578 - proteinaceous extracellular matrix /// GO:0005578 - proteinaceous extracellular matrix /// GO:0005604 - basement membrane /// GO:0005615 - extracellular space /// GO:0016020 - membrane /// GO:0030485 - smooth muscle contractile fiber /// GO:0031012 - extracellular matrix /// GO:0034678 - integrin alpha8-beta1 complex /// GO:0070062 - extracellula…	GO:0005178 - integrin binding /// GO:0005178 - integrin binding /// GO:0005509 - calcium ion binding	GO:0001657 - ureteric bud development /// GO:0001658 - branching involved in ureteric bud morphogenesis /// GO:0007155 - cell adhesion /// GO:0007160 - cell-matrix adhesion /// GO:0007160 - cell-matrix adhesion /// GO:0007275 - multicellular organism development /// GO:0010694 - positive regulation of alkaline phosphatase activity /// GO:0010811 - positive regulation of cell-substrate adhesion //…	3603	26	3603	10.0024	0.517776	10.5929	9.50363	10.1102	4.06043	3.54266	2	14.244	0.0363507	0.036984	27.0387	14	0.253777	1	0.872482	48.7288	4.26467e-07	6.37011	10.0689	0.545785	0.960038	-1.03567	0.0756289	-1.08923	0.606529	-9.75675	5.43298	1.08911e-07	8.302e-05	6.96293	4.08082	0.000367603	0.01466
11484_at	Aspa	aspartoacylase	Mm.293574	ENSMUSG00000020774	3.5.1.15	11	-73304987	11484	NM_023113 /// NP_075602 /// XM_006532010 /// XM_006532011 /// XM_006532012 /// XM_006532013 /// XM_011248672 /// XM_011248673 /// XP_006532073 /// XP_006532074 /// XP_006532075 /// XP_006532076 /// XP_011246974 /// XP_011246975	GO:0005634 - nucleus /// GO:0005737 - cytoplasm /// GO:0005829 - cytosol /// GO:0005829 - cytosol /// GO:0070062 - extracellular exosome	GO:0004046 - aminoacylase activity /// GO:0005515 - protein binding /// GO:0016787 - hydrolase activity /// GO:0016788 - hydrolase activity, acting on ester bonds /// GO:0016811 - hydrolase activity, acting on carbon-nitrogen (but not peptide) bonds, in linear amides /// GO:0019807 - aspartoacylase activity /// GO:0042802 - identical protein binding /// GO:0046872 - metal ion binding	GO:0006083 - acetate metabolic process /// GO:0008152 - metabolic process /// GO:0048714 - positive regulation of oligodendrocyte differentiation	3681	19	3681	9.97001	0.553351	10.0926	10.1515	9.59336	1.56838	1.01503	2	14.244	0.0388483	0.0395251	25.3004	14	0.0980239	1	0.647183	13.064	0.000599318	3.22234	9.94581	0.306654	0.478596	0.670762	-1.14936	0.0589286	-0.558147	0.510603	-4.83622	0.61745	0.000251552	0.209398	3.59937	0.839668	0.0265414
11552_at	Adra2b	adrenergic receptor, alpha 2b	Mm.347390	ENSMUSG00000058620	NA	2	127363285	11552	NM_009633 /// NP_033763	GO:0005887 - integral component of plasma membrane	GO:0004935 - adrenergic receptor activity /// GO:0004938 - alpha2-adrenergic receptor activity /// GO:0004938 - alpha2-adrenergic receptor activity /// GO:0005515 - protein binding /// GO:0051379 - epinephrine binding	GO:0000165 - MAPK cascade /// GO:0000187 - activation of MAPK activity /// GO:0001525 - angiogenesis /// GO:0003056 - regulation of vascular smooth muscle contraction /// GO:0007186 - G-protein coupled receptor signaling pathway /// GO:0007267 - cell-cell signaling /// GO:0007565 - female pregnancy /// GO:0032148 - activation of protein kinase B activity /// GO:0035625 - epidermal growth factor-a…	3737	17	3737	8.99137	1.11912	8.47572	9.36133	8.98906	3.40668	2.28756	2	14.244	0.0785681	0.0799372	12.5098	14	0.212918	1	0.671493	14.5579	0.000360444	3.44316	8.94204	0.444671	-1.04867	0.942922	0.105751	0.885604	-0.372266	5.39585	-2.26816	8.88278e-05	0.0393741	4.05145	1.40479	0.0151585	0.266923
11565_at	Adssl1	adenylosuccinate synthetase like 1	Mm.3440	ENSMUSG00000011148	6.3.4.4	12	112620046	11565	NM_007421 /// NP_031447	GO:0005737 - cytoplasm /// GO:0005737 - cytoplasm /// GO:0016020 - membrane	GO:0000166 - nucleotide binding /// GO:0003924 - GTPase activity /// GO:0004019 - adenylosuccinate synthase activity /// GO:0004019 - adenylosuccinate synthase activity /// GO:0005515 - protein binding /// GO:0005525 - GTP binding /// GO:0016874 - ligase activity /// GO:0042803 - protein homodimerization activity /// GO:0046872 - metal ion binding /// GO:0051015 - actin filament binding	GO:0006163 - purine nucleotide metabolic process /// GO:0006164 - purine nucleotide biosynthetic process /// GO:0006167 - AMP biosynthetic process /// GO:0006531 - aspartate metabolic process /// GO:0009168 - purine ribonucleoside monophosphate biosynthetic process /// GO:0044208 - _de novo_ AMP biosynthetic process /// GO:0046040 - IMP metabolic process /// GO:0046040 - IMP metabolic process	3743	22	3743	4.84409	0.703176	5.16874	4.61147	4.84512	1.60896	0.905781	2	14.244	0.0493667	0.0502268	19.9097	14	0.10056	1	0.562962	9.174	0.00275289	2.56021	4.87511	0.279843	1.04927	-0.942099	-0.107169	-0.557271	0.23365	-4.28344	1.79594	0.000729709	0.0937408	3.13685	1.02807	0.0446571	0.384616
11568_at	Aebp1	AE binding protein 1	Mm.3317; Mm.4665; Mm.271178	ENSMUSG00000020473	NA	11	5861865	11568	NM_001291857 /// NM_009636 /// NP_001278786 /// NP_033766	GO:0005576 - extracellular region /// GO:0005615 - extracellular space /// GO:0005615 - extracellular space /// GO:0005634 - nucleus /// GO:0005737 - cytoplasm /// GO:0031012 - extracellular matrix /// GO:0070062 - extracellular exosome	GO:0000977 - RNA polymerase II regulatory region sequence-specific DNA binding /// GO:0001227 - transcriptional repressor activity, RNA polymerase II transcription regulatory region sequence-specific binding /// GO:0003677 - DNA binding /// GO:0003714 - transcription corepressor activity /// GO:0004180 - carboxypeptidase activity /// GO:0004181 - metallocarboxypeptidase activity /// GO:0004185 - …	GO:0000122 - negative regulation of transcription from RNA polymerase II promoter /// GO:0006351 - transcription, DNA-templated /// GO:0006355 - regulation of transcription, DNA-templated /// GO:0006508 - proteolysis /// GO:0006518 - peptide metabolic process /// GO:0016485 - protein processing	3746	31	3746	8.28741	0.46284	8.75414	8.08343	8.10625	2.00737	1.54453	2	14.244	0.0324939	0.03306	30.248	14	0.12546	1	0.769429	23.7664	2.89674e-05	4.53809	8.3146	0.380817	1.15418	-0.607058	-0.547124	-0.67071	0.0228237	-6.35443	0.216236	1.64697e-05	0.83187	4.78332	0.0799445	0.00558387	0.939393
11603_at	Agrn	agrin	Mm.273098	ENSMUSG00000041936	NA	4	-156165289	11603	NM_021604 /// NP_067617 /// XM_006538491 /// XM_006538492 /// XM_006538493 /// XM_006538494 /// XM_006538495 /// XM_006538496 /// XM_011250176 /// XM_011250177 /// XM_011250178 /// XM_017319921 /// XP_006538554 /// XP_006538555 /// XP_006538556 /// XP_006538557 /// XP_006538558 /// XP_006538559 /// XP_011248478 /// XP_011248479 /// XP_011248480 /// XP_017175410 /// XR_390724 /// XR_881417	GO:0005604 - basement membrane /// GO:0005604 - basement membrane /// GO:0005605 - basal lamina /// GO:0005605 - basal lamina /// GO:0005615 - extracellular space /// GO:0005615 - extracellular space /// GO:0005829 - cytosol /// GO:0005886 - plasma membrane /// GO:0009986 - cell surface /// GO:0016020 - membrane /// GO:0016021 - integral component of membrane /// GO:0030054 - cell junction /// GO…	GO:0002162 - dystroglycan binding /// GO:0005509 - calcium ion binding /// GO:0005515 - protein binding /// GO:0030548 - acetylcholine receptor regulator activity /// GO:0035374 - chondroitin sulfate binding /// GO:0036122 - BMP binding /// GO:0042030 - ATPase inhibitor activity /// GO:0043395 - heparan sulfate proteoglycan binding /// GO:0044325 - ion channel binding /// GO:0050431 - transformin…	GO:0001932 - regulation of protein phosphorylation /// GO:0001934 - positive regulation of protein phosphorylation /// GO:0001934 - positive regulation of protein phosphorylation /// GO:0007009 - plasma membrane organization /// GO:0007268 - chemical synaptic transmission /// GO:0007268 - chemical synaptic transmission /// GO:0007275 - multicellular organism development /// GO:0007416 - synapse a…	3757	35	3757	7.87674	0.206564	8.08151	7.74805	7.85215	0.535183	0.32862	2	14.244	0.0145021	0.0147545	67.7757	14	0.033449	1	0.614032	11.3301	0.0011362	2.94455	7.8939	0.17061	1.09965	-0.854912	-0.244738	-0.333467	0.104102	-4.72914	1.47634	0.000308371	0.161617	3.51093	0.791513	0.0288812	0.481584
11622_at	Ahr	aryl-hydrocarbon receptor	Mm.341377	ENSMUSG00000019256	NA	12	-35497978	11622	NM_001314027 /// NM_013464 /// NP_001300956 /// NP_038492	GO:0005634 - nucleus /// GO:0005634 - nucleus /// GO:0005654 - nucleoplasm /// GO:0005667 - transcription factor complex /// GO:0005737 - cytoplasm /// GO:0005737 - cytoplasm /// GO:0005829 - cytosol /// GO:0005829 - cytosol /// GO:0034751 - aryl hydrocarbon receptor complex /// GO:0034752 - cytosolic aryl hydrocarbon receptor complex /// GO:0034753 - nuclear aryl hydrocarbon receptor complex ///…	GO:0001094 - TFIID-class transcription factor binding /// GO:0001223 - transcription coactivator binding /// GO:0003677 - DNA binding /// GO:0003677 - DNA binding /// GO:0003700 - DNA binding transcription factor activity /// GO:0003700 - DNA binding transcription factor activity /// GO:0003700 - DNA binding transcription factor activity /// GO:0003705 - transcription factor activity, RNA polymer…	GO:0000122 - negative regulation of transcription from RNA polymerase II promoter /// GO:0000902 - cell morphogenesis /// GO:0001541 - ovarian follicle development /// GO:0001568 - blood vessel development /// GO:0001569 - branching involved in blood vessel morphogenesis /// GO:0001782 - B cell homeostasis /// GO:0001782 - B cell homeostasis /// GO:0001889 - liver development /// GO:0001922 - B-1…	3768	30	3768	6.16141	0.132139	6.36813	6.00572	6.17266	0.516113	0.383973	2	14.244	0.00927713	0.00943853	105.949	14	0.032257	1	0.743972	20.6946	6.10793e-05	4.21411	6.18217	0.181392	1.02519	-0.972748	-0.0524407	-0.36241	0.166936	-6.42594	2.95997	1.45982e-05	0.0101826	4.8357	1.99214	0.00522822	0.146199
11668_at	Aldh1a1	aldehyde dehydrogenase family 1, subfamily A1	Mm.250866	ENSMUSG00000053279	1.2.1.3	19	20601981	11668	NM_013467 /// NP_038495	GO:0005634 - nucleus /// GO:0005737 - cytoplasm /// GO:0005829 - cytosol /// GO:0070062 - extracellular exosome	GO:0001758 - retinal dehydrogenase activity /// GO:0004028 - 3-chloroallyl aldehyde dehydrogenase activity /// GO:0004029 - aldehyde dehydrogenase (NAD) activity /// GO:0016491 - oxidoreductase activity /// GO:0018479 - benzaldehyde dehydrogenase (NAD+) activity /// GO:0018479 - benzaldehyde dehydrogenase (NAD+) activity /// GO:0042802 - identical protein binding /// GO:0051287 - NAD binding	GO:0001523 - retinoid metabolic process /// GO:0002072 - optic cup morphogenesis involved in camera-type eye development /// GO:0002138 - retinoic acid biosynthetic process /// GO:0006979 - response to oxidative stress /// GO:0008152 - metabolic process /// GO:0042493 - response to drug /// GO:0042572 - retinol metabolic process /// GO:0042573 - retinoic acid metabolic process /// GO:0042573 - re…	3793	9	3793	9.05206	2.98139	7.99224	9.63895	9.29023	11.2922	8.31076	2	14.244	0.209309	0.212957	4.69579	14	0.70576	1	0.735977	19.8529	7.60219e-05	4.11906	8.97381	0.867758	-1.13115	0.766505	0.364646	1.64671	-0.348717	6.14703	-1.30173	2.34619e-05	0.213667	4.62964	0.670262	0.00685733	0.543316
116748_at	Lsm10	U7 snRNP-specific Sm-like protein LSM10	Mm.41865	ENSMUSG00000050188	NA	4	126096652	116748	NM_001163266 /// NM_138721 /// NP_001156738 /// NP_620046 /// XM_006502686 /// XM_006502687 /// XP_006502749 /// XP_006502750	GO:0005634 - nucleus /// GO:0005683 - U7 snRNP /// GO:0015030 - Cajal body /// GO:0016604 - nuclear body /// GO:0030529 - intracellular ribonucleoprotein complex	GO:0003723 - RNA binding /// GO:0017069 - snRNA binding /// GO:0071208 - histone pre-mRNA DCP binding /// GO:0071209 - U7 snRNA binding	GO:0006397 - mRNA processing /// GO:0008380 - RNA splicing /// GO:1900087 - positive regulation of G1/S transition of mitotic cell cycle	3803	26	3802	7.11184	0.156673	7.36599	7.0399	6.9584	0.63359	0.476917	2	14.244	0.0109995	0.0111909	89.3582	14	0.0395994	1	0.752722	21.6791	4.76783e-05	4.32168	7.12143	0.215682	1.1339	-0.378013	-0.75589	-0.326093	-0.0815011	-5.31005	-1.32715	0.000103923	0.20534	3.98329	0.687527	0.0165099	0.534594
116852_at	Akr1c20	aldo-keto reductase family 1, member C20	Mm.37605	ENSMUSG00000054757	NA	13	-4507158; -4486855	116852	NM_001311132 /// NM_054080 /// NP_001298061 /// NP_473421 /// XM_006516465 /// XM_006516466 /// XP_006516528 /// XP_006516529	GO:0005575 - cellular_component	GO:0004033 - aldo-keto reductase (NADP) activity	GO:0006694 - steroid biosynthetic process	3816	8	3815	4.00457	0.549005	4.29778	3.77169	4.0374	1.36387	0.814861	2	14.244	0.0385432	0.0392147	25.5007	14	0.0852416	1	0.597464	10.5708	0.00153261	2.81457	4.03562	0.263046	0.996603	-1.00336	0.00675948	-0.526083	0.265709	-4.5764	2.3114	0.000413255	0.0362632	3.38378	1.44053	0.0339395	0.257247
117147_at	Acsm1	acyl-CoA synthetase medium-chain family member 1	Mm.427560	ENSMUSG00000033533	6.2.1.2	7	119617827	117147	NM_054094 /// NP_473435 /// XM_006507214 /// XP_006507277	GO:0005739 - mitochondrion /// GO:0005759 - mitochondrial matrix /// GO:0005759 - mitochondrial matrix /// GO:0005759 - mitochondrial matrix /// GO:0070062 - extracellular exosome /// GO:0072562 - blood microparticle	GO:0000166 - nucleotide binding /// GO:0003824 - catalytic activity /// GO:0003996 - acyl-CoA ligase activity /// GO:0003996 - acyl-CoA ligase activity /// GO:0003996 - acyl-CoA ligase activity /// GO:0004321 - fatty-acyl-CoA synthase activity /// GO:0005524 - ATP binding /// GO:0005525 - GTP binding /// GO:0015645 - fatty acid ligase activity /// GO:0016874 - ligase activity /// GO:0046872 - met…	GO:0006629 - lipid metabolic process /// GO:0006631 - fatty acid metabolic process /// GO:0006633 - fatty acid biosynthetic process /// GO:0006637 - acyl-CoA metabolic process /// GO:0008152 - metabolic process	3849	25	3849	9.33715	1.23191	9.985	9.113	9.00313	4.23999	3.00808	2	14.244	0.0864866	0.0879937	11.3644	14	0.264999	1	0.709454	17.3904	0.000150322	3.82298	9.36704	0.537977	1.14866	-0.472211	-0.676453	-0.871993	-0.109877	-5.06386	-0.638082	0.000163921	0.533545	3.78537	0.272829	0.0211788	0.793693
117591_at	Slc2a9	solute carrier family 2 (facilitated glucose transporter), member 9	Mm.260137	ENSMUSG00000005107	NA	5	-38349272; -38349272; -38349272	117591	NM_001012363 /// NM_001102414 /// NM_001102415 /// NM_145559 /// NP_001012363 /// NP_001095884 /// NP_001095885 /// NP_663534 /// XM_006503683 /// XM_006503684 /// XM_006503685 /// XM_006503686 /// XM_006503687 /// XM_011240688 /// XM_011240689 /// XM_011240690 /// XM_011240691 /// XP_006503746 /// XP_006503747 /// XP_006503748 /// XP_006503749 /// XP_006503750 /// XP_011238990 /// XP_011238991 /…	GO:0005635 - nuclear envelope /// GO:0005886 - plasma membrane /// GO:0005887 - integral component of plasma membrane	GO:0005355 - glucose transmembrane transporter activity /// GO:0015143 - urate transmembrane transporter activity	GO:0015758 - glucose transport /// GO:0046415 - urate metabolic process	3885	31	3885	5.88338	0.270296	5.66872	6.01688	5.91113	0.629308	0.359012	2	14.244	0.0189764	0.0193068	51.7951	14	0.0393317	1	0.570487	9.45945	0.00243265	2.61392	5.86558	0.178497	-1.10288	0.847656	0.255222	0.348165	-0.105748	4.3164	-1.31102	0.000684194	0.210595	3.16482	0.676551	0.0435502	0.539984
11816_at	Apoe	apolipoprotein E	Mm.305152	ENSMUSG00000002985	NA	7	-19696243; -19696243; -19696243	11816	NM_001305819 /// NM_001305843 /// NM_001305844 /// NM_009696 /// NP_001292748 /// NP_001292772 /// NP_001292773 /// NP_033826	GO:0005576 - extracellular region /// GO:0005615 - extracellular space /// GO:0005615 - extracellular space /// GO:0005634 - nucleus /// GO:0005635 - nuclear envelope /// GO:0005737 - cytoplasm /// GO:0005764 - lysosome /// GO:0005768 - endosome /// GO:0005769 - early endosome /// GO:0005770 - late endosome /// GO:0005783 - endoplasmic reticulum /// GO:0005794 - Golgi apparatus /// GO:0005874 - m…	GO:0001540 - amyloid-beta binding /// GO:0001540 - amyloid-beta binding /// GO:0005102 - receptor binding /// GO:0005319 - lipid transporter activity /// GO:0005515 - protein binding /// GO:0005543 - phospholipid binding /// GO:0005543 - phospholipid binding /// GO:0008201 - heparin binding /// GO:0008289 - lipid binding /// GO:0015485 - cholesterol binding /// GO:0016209 - antioxidant activity /…	GO:0001937 - negative regulation of endothelial cell proliferation /// GO:0002021 - response to dietary excess /// GO:0006629 - lipid metabolic process /// GO:0006641 - triglyceride metabolic process /// GO:0006695 - cholesterol biosynthetic process /// GO:0006707 - cholesterol catabolic process /// GO:0006810 - transport /// GO:0006869 - lipid transport /// GO:0006874 - cellular calcium ion home…	3933	25	3933	10.2355	0.331066	9.80577	10.382	10.4602	1.65695	1.32589	2	14.244	0.0232428	0.0236476	42.2876	14	0.10356	1	0.800196	28.5226	1.04456e-05	4.98107	10.216	0.357387	-1.14777	0.464508	0.683265	0.576208	0.0781808	6.45474	0.875789	1.39087e-05	0.395674	4.85671	0.402663	0.00505243	0.700713
11819_at	Nr2f2	nuclear receptor subfamily 2, group F, member 2	Mm.158143	ENSMUSG00000030551	NA	7	-70351949; -70351949	11819	NM_009697 /// NM_183261 /// NP_033827 /// NP_899084 /// XM_006540577 /// XM_006540578 /// XP_006540640 /// XP_006540641	GO:0005634 - nucleus /// GO:0005634 - nucleus	GO:0001972 - retinoic acid binding /// GO:0003677 - DNA binding /// GO:0003700 - DNA binding transcription factor activity /// GO:0003707 - steroid hormone receptor activity /// GO:0004879 - nuclear receptor activity /// GO:0008270 - zinc ion binding /// GO:0042803 - protein homodimerization activity /// GO:0043565 - sequence-specific DNA binding /// GO:0043565 - sequence-specific DNA binding ///…	GO:0000122 - negative regulation of transcription from RNA polymerase II promoter /// GO:0000122 - negative regulation of transcription from RNA polymerase II promoter /// GO:0001701 - in utero embryonic development /// GO:0001764 - neuron migration /// GO:0001893 - maternal placenta development /// GO:0001937 - negative regulation of endothelial cell proliferation /// GO:0001945 - lymph vessel d…	3935	18	3935	8.60804	0.139122	8.87399	8.40151	8.63125	0.794052	0.65493	2	14.244	0.00976733	0.00993728	100.631	14	0.0496282	1	0.824795	33.5265	4.09837e-06	5.38739	8.63558	0.236271	1.00904	-0.990707	-0.0183344	-0.472482	0.229743	-8.16471	3.97007	9.58313e-07	0.00135245	6.01849	2.86888	0.00118809	0.0585362
11826_at	Aqp1	aquaporin 1	Mm.18625	ENSMUSG00000004655	NA	6	55336298	11826	NM_007472 /// NP_031498	GO:0005634 - nucleus /// GO:0005737 - cytoplasm /// GO:0005886 - plasma membrane /// GO:0005886 - plasma membrane /// GO:0005887 - integral component of plasma membrane /// GO:0005901 - caveola /// GO:0005903 - brush border /// GO:0005903 - brush border /// GO:0009925 - basal plasma membrane /// GO:0009925 - basal plasma membrane /// GO:0016020 - membrane /// GO:0016021 - integral component of me…	GO:0005215 - transporter activity /// GO:0005223 - intracellular cGMP activated cation channel activity /// GO:0005267 - potassium channel activity /// GO:0005372 - water transmembrane transporter activity /// GO:0005372 - water transmembrane transporter activity /// GO:0008519 - ammonium transmembrane transporter activity /// GO:0008519 - ammonium transmembrane transporter activity /// GO:001507…	GO:0003094 - glomerular filtration /// GO:0003097 - renal water transport /// GO:0006182 - cGMP biosynthetic process /// GO:0006810 - transport /// GO:0006813 - potassium ion transport /// GO:0006833 - water transport /// GO:0006833 - water transport /// GO:0006833 - water transport /// GO:0006833 - water transport /// GO:0006884 - cell volume homeostasis /// GO:0010592 - positive regulation of l…	3938	24	3938	11.0165	0.484659	11.3126	10.7656	11.0715	1.3787	0.894036	2	14.244	0.0340257	0.0346185	28.8863	14	0.0861685	1	0.648466	13.1376	0.00058398	3.2336	11.0499	0.274122	0.958303	-1.03704	0.0787386	-0.546967	0.305859	-5.06408	2.83179	0.000163854	0.0131391	3.78554	1.88143	0.0211788	0.163495
11832_at	Aqp7	aquaporin 7	Mm.8728	ENSMUSG00000028427	NA	4	-41033073	11832	NM_007473 /// NP_031499 /// XM_006537559 /// XM_006537560 /// XM_006537561 /// XM_006537562 /// XM_006537563 /// XM_017319925 /// XM_017319926 /// XP_006537622 /// XP_006537623 /// XP_006537624 /// XP_006537625 /// XP_006537626 /// XP_017175414 /// XP_017175415	GO:0005737 - cytoplasm /// GO:0005886 - plasma membrane /// GO:0005887 - integral component of plasma membrane /// GO:0005911 - cell-cell junction /// GO:0016020 - membrane /// GO:0016021 - integral component of membrane /// GO:0030529 - intracellular ribonucleoprotein complex /// GO:0031526 - brush border membrane	GO:0005215 - transporter activity /// GO:0015250 - water channel activity /// GO:0015250 - water channel activity /// GO:0015254 - glycerol channel activity /// GO:0015265 - urea channel activity	GO:0006810 - transport /// GO:0006833 - water transport /// GO:0006833 - water transport /// GO:0015793 - glycerol transport /// GO:0015793 - glycerol transport /// GO:0015840 - urea transport /// GO:0070295 - renal water absorption	3944	16	3944	9.26237	0.784239	9.60064	8.94336	9.3707	2.12744	1.3432	2	14.244	0.0550578	0.0560171	17.8517	14	0.132965	1	0.631369	12.1981	0.00081898	3.08673	9.3049	0.333546	0.886659	-1.08394	0.197278	-0.657284	0.427344	-4.78396	3.11037	0.000277794	0.00754046	3.55628	2.1226	0.027854	0.128102
11845_at	Arf6	ADP-ribosylation factor 6	Mm.27308	ENSMUSG00000044147	NA	12	69372149	11845	NM_007481 /// NP_031507	GO:0001726 - ruffle /// GO:0005622 - intracellular /// GO:0005737 - cytoplasm /// GO:0005768 - endosome /// GO:0005768 - endosome /// GO:0005768 - endosome /// GO:0005769 - early endosome /// GO:0005794 - Golgi apparatus /// GO:0005886 - plasma membrane /// GO:0005886 - plasma membrane /// GO:0005925 - focal adhesion /// GO:0005938 - cell cortex /// GO:0016020 - membrane /// GO:0030139 - endocyti…	GO:0000166 - nucleotide binding /// GO:0003924 - GTPase activity /// GO:0005515 - protein binding /// GO:0005525 - GTP binding /// GO:0031996 - thioesterase binding /// GO:0047485 - protein N-terminus binding	GO:0001889 - liver development /// GO:0006810 - transport /// GO:0007049 - cell cycle /// GO:0007264 - small GTPase mediated signal transduction /// GO:0007399 - nervous system development /// GO:0015031 - protein transport /// GO:0016192 - vesicle-mediated transport /// GO:0030154 - cell differentiation /// GO:0030838 - positive regulation of actin filament polymerization /// GO:0030866 - cortic…	3960	19	3964	8.27993	0.325109	8.04707	8.49191	8.21602	0.931196	0.606088	2	14.244	0.0228245	0.023222	43.0625	14	0.0581998	1	0.65087	13.2771	0.000556132	3.25482	8.25166	0.224552	-0.911125	1.06988	-0.158757	0.444838	-0.275893	5.02857	-3.11877	0.0001751	0.00741474	3.75671	2.1299	0.0218992	0.126952
11864_at	Arnt2	aryl hydrocarbon receptor nuclear translocator 2	Mm.38594	ENSMUSG00000015709	NA	7	-84246274	11864	NM_007488 /// NP_031514 /// XM_006507238 /// XM_006507239 /// XM_006507240 /// XM_006507242 /// XM_006507243 /// XM_006507244 /// XM_011241655 /// XP_006507301 /// XP_006507302 /// XP_006507303 /// XP_006507305 /// XP_006507306 /// XP_006507307 /// XP_011239957	GO:0005634 - nucleus /// GO:0005634 - nucleus /// GO:0005667 - transcription factor complex /// GO:0005737 - cytoplasm	GO:0000978 - RNA polymerase II core promoter proximal region sequence-specific DNA binding /// GO:0000981 - RNA polymerase II transcription factor activity, sequence-specific DNA binding /// GO:0001077 - transcriptional activator activity, RNA polymerase II core promoter proximal region sequence-specific binding /// GO:0003677 - DNA binding /// GO:0003700 - DNA binding transcription factor activi…	GO:0001666 - response to hypoxia /// GO:0001666 - response to hypoxia /// GO:0001701 - in utero embryonic development /// GO:0006351 - transcription, DNA-templated /// GO:0006355 - regulation of transcription, DNA-templated /// GO:0007165 - signal transduction /// GO:0007417 - central nervous system development /// GO:0007420 - brain development /// GO:0008284 - positive regulation of cell prolif…	3978	27	3978	8.0558	0.290365	7.71314	8.22461	8.16211	1.13342	0.843052	2	14.244	0.0203854	0.0207404	48.2151	14	0.0708386	1	0.743814	20.6779	6.13419e-05	4.21224	8.03329	0.279008	-1.14743	0.685721	0.461714	0.511466	-0.0625	6.11788	-0.747591	2.46703e-05	0.46687	4.60783	0.330804	0.00704849	0.75177
11877_at	Arvcf	armadillo repeat gene deleted in velocardiofacial syndrome	Mm.293599	ENSMUSG00000000325	NA	16	18348181; 18380782; 18392562	11877	NM_001272028 /// NM_001272029 /// NM_001272030 /// NM_001272031 /// NM_001272032 /// NM_033474 /// NP_001258957 /// NP_001258958 /// NP_001258959 /// NP_001258960 /// NP_001258961 /// NP_258435 /// XM_011245807 /// XM_017316854 /// XP_011244109 /// XP_017172343 /// XR_001781781 /// XR_001781782	GO:0005634 - nucleus /// GO:0005737 - cytoplasm /// GO:0005886 - plasma membrane	GO:0005515 - protein binding	GO:0007155 - cell adhesion /// GO:0007275 - multicellular organism development /// GO:0016339 - calcium-dependent cell-cell adhesion via plasma membrane cell adhesion molecules	3985	19	3985	7.34809	1.14929	7.76201	6.91476	7.54082	3.50608	2.35678	2	14.244	0.0806865	0.0820925	12.1814	14	0.21913	1	0.672199	14.6046	0.000354961	3.44982	7.40586	0.43945	0.81043	-1.11754	0.307107	-0.847246	0.62606	-5.09392	3.76408	0.000154983	0.00203688	3.80972	2.69104	0.0208514	0.0700192
11886_at	Asah1	N-acylsphingosine amidohydrolase 1	Mm.22547	ENSMUSG00000031591	3.5.1.23	8	-41340645	11886	NM_019734 /// NP_062708 /// XM_017312527 /// XM_017312528 /// XM_017312529 /// XM_017312530 /// XM_017312531 /// XM_017312532 /// XM_017312533 /// XM_017312534 /// XM_017312535 /// XM_017312536 /// XP_017168016 /// XP_017168017 /// XP_017168018 /// XP_017168019 /// XP_017168020 /// XP_017168021 /// XP_017168022 /// XP_017168023 /// XP_017168024 /// XP_017168025	GO:0005615 - extracellular space /// GO:0005764 - lysosome /// GO:0070062 - extracellular exosome	GO:0016787 - hydrolase activity /// GO:0017040 - ceramidase activity	GO:0006629 - lipid metabolic process /// GO:0010033 - response to organic substance /// GO:0030324 - lung development	3989	23	3989	8.77348	0.281074	9.0474	8.69559	8.60859	0.834648	0.553574	2	14.244	0.0197331	0.0200767	49.8089	14	0.0521655	1	0.663242	14.0266	0.000430112	3.36642	8.78386	0.232341	1.13428	-0.379922	-0.754362	-0.351812	-0.0869978	-4.27717	-1.05768	0.000738709	0.30781	3.13153	0.511717	0.0449376	0.630892
11936_at	Fxyd2	FXYD domain-containing ion transport regulator 2	Mm.22742	ENSMUSG00000059412	NA	9	45403137; 45406076; 45399708	11936	NM_007503 /// NM_052823 /// NP_031529 /// NP_439888 /// NR_028499	GO:0005887 - integral component of plasma membrane /// GO:0016020 - membrane /// GO:0016021 - integral component of membrane	GO:0005216 - ion channel activity /// GO:0017080 - sodium channel regulator activity	GO:0006810 - transport /// GO:0006811 - ion transport /// GO:0006813 - potassium ion transport /// GO:0006814 - sodium ion transport /// GO:2000649 - regulation of sodium ion transmembrane transporter activity	4013	16	4013	11.9818	0.0336433	12.0436	11.9068	12.025	0.101459	0.0678157	2	14.244	0.0023622	0.00240309	416.131	14	0.00634118	1	0.668405	14.3543	0.00038549	3.41399	11.9918	0.074205	0.698346	-1.14556	0.447216	-0.136827	0.118192	-4.80791	4.1531	0.000265431	0.000942263	3.57605	3.02583	0.0275182	0.0499556
11973_at	Atp6v1e1	ATPase, H+ transporting, lysosomal V1 subunit E1	Mm.29045	ENSMUSG00000019210	3.6.3.14	6	-120795243	11973	NM_007510 /// NP_031536	GO:0005737 - cytoplasm /// GO:0005739 - mitochondrion /// GO:0005765 - lysosomal membrane /// GO:0005768 - endosome /// GO:0005829 - cytosol /// GO:0005902 - microvillus /// GO:0016324 - apical plasma membrane /// GO:0033178 - proton-transporting two-sector ATPase complex, catalytic domain /// GO:0070062 - extracellular exosome	GO:0005515 - protein binding /// GO:0008553 - hydrogen-exporting ATPase activity, phosphorylative mechanism /// GO:0016787 - hydrolase activity /// GO:0046961 - proton-transporting ATPase activity, rotational mechanism /// GO:0051117 - ATPase binding	GO:0006810 - transport /// GO:0006811 - ion transport /// GO:0015991 - ATP hydrolysis coupled proton transport /// GO:0015992 - proton transport	4028	25	4028	10.8068	0.0672638	10.703	10.8719	10.8195	0.151678	0.084414	2	14.244	0.00472254	0.00480456	208.136	14	0.00947986	1	0.556535	8.93736	0.00305517	2.51496	10.7981	0.0864902	-1.10045	0.853146	0.247302	0.168967	-0.0523996	4.1991	-1.30222	0.000860818	0.213506	3.06509	0.670589	0.0483198	0.543257
11977_at	Atp7a	ATPase, Cu++ transporting, alpha polypeptide	Mm.254297	ENSMUSG00000033792	NA	X	106027223	11977	NM_001109757 /// NM_009726 /// NP_001103227 /// NP_033856	GO:0005634 - nucleus /// GO:0005770 - late endosome /// GO:0005783 - endoplasmic reticulum /// GO:0005794 - Golgi apparatus /// GO:0005794 - Golgi apparatus /// GO:0005802 - trans-Golgi network /// GO:0005802 - trans-Golgi network /// GO:0005829 - cytosol /// GO:0005886 - plasma membrane /// GO:0005886 - plasma membrane /// GO:0005902 - microvillus /// GO:0016020 - membrane /// GO:0016020 - membr…	GO:0000166 - nucleotide binding /// GO:0004008 - copper-exporting ATPase activity /// GO:0005375 - copper ion transmembrane transporter activity /// GO:0005375 - copper ion transmembrane transporter activity /// GO:0005507 - copper ion binding /// GO:0005515 - protein binding /// GO:0005524 - ATP binding /// GO:0016532 - superoxide dismutase copper chaperone activity /// GO:0016787 - hydrolase ac…	GO:0001568 - blood vessel development /// GO:0001836 - release of cytochrome c from mitochondria /// GO:0001974 - blood vessel remodeling /// GO:0002082 - regulation of oxidative phosphorylation /// GO:0006568 - tryptophan metabolic process /// GO:0006570 - tyrosine metabolic process /// GO:0006584 - catecholamine metabolic process /// GO:0006810 - transport /// GO:0006811 - ion transport /// GO:…	4031	16	4031	8.14006	0.291197	7.86643	8.26842	8.23398	0.825001	0.533803	2	14.244	0.0204438	0.0207998	48.0774	14	0.0515625	1	0.647034	13.0554	0.000601148	3.22102	8.12294	0.222813	-1.15125	0.652888	0.498361	0.401986	-0.0344308	4.80146	-0.411254	0.000268702	0.687007	3.57073	0.163039	0.027638	0.875211
11983_at	Atpif1	ATPase inhibitory factor 1	Mm.2171	ENSMUSG00000054428	NA	4	-132530554	11983	NM_007512 /// NP_031538	GO:0005739 - mitochondrion /// GO:0005739 - mitochondrion /// GO:0005753 - mitochondrial proton-transporting ATP synthase complex /// GO:0009986 - cell surface	GO:0005515 - protein binding /// GO:0019899 - enzyme binding /// GO:0042030 - ATPase inhibitor activity /// GO:0042030 - ATPase inhibitor activity /// GO:0043532 - angiostatin binding /// GO:0051117 - ATPase binding /// GO:0051117 - ATPase binding	GO:0001937 - negative regulation of endothelial cell proliferation /// GO:0006783 - heme biosynthetic process /// GO:0006783 - heme biosynthetic process /// GO:0030218 - erythrocyte differentiation /// GO:0030218 - erythrocyte differentiation /// GO:0032780 - negative regulation of ATPase activity /// GO:0032780 - negative regulation of ATPase activity /// GO:0051346 - negative regulation of hydr…	4036	14	4036	11.616	0.0717514	11.7374	11.5617	11.5707	0.17635	0.104598	2	14.244	0.00503758	0.0051251	195.118	14	0.0110219	1	0.59313	10.3818	0.00165441	2.78136	11.6233	0.0989469	1.1535	-0.62243	-0.531066	-0.175722	0.00904018	-4.22823	0.217525	0.000813008	0.830884	3.0899	0.0804594	0.0466663	0.939157
12012_at	Baat	bile acid-Coenzyme A: amino acid N-acyltransferase	Mm.2859	ENSMUSG00000039653	3.1.2.2 /// 2.3.1.65	4	-49489417	12012	NM_007519 /// NP_031545 /// XM_006537565 /// XP_006537628	GO:0005737 - cytoplasm /// GO:0005777 - peroxisome /// GO:0005777 - peroxisome /// GO:0005829 - cytosol /// GO:0005829 - cytosol	GO:0005102 - receptor binding /// GO:0016290 - palmitoyl-CoA hydrolase activity /// GO:0016410 - N-acyltransferase activity /// GO:0016410 - N-acyltransferase activity /// GO:0016740 - transferase activity /// GO:0016746 - transferase activity, transferring acyl groups /// GO:0016787 - hydrolase activity /// GO:0016790 - thiolester hydrolase activity /// GO:0047617 - acyl-CoA hydrolase activity /…	GO:0002152 - bile acid conjugation /// GO:0006544 - glycine metabolic process /// GO:0006629 - lipid metabolic process /// GO:0006631 - fatty acid metabolic process /// GO:0006637 - acyl-CoA metabolic process /// GO:0006637 - acyl-CoA metabolic process /// GO:0006699 - bile acid biosynthetic process /// GO:0008206 - bile acid metabolic process /// GO:0019530 - taurine metabolic process	4054	23	4054	4.4071	0.489882	4.81207	4.22586	4.25586	1.6542	1.16432	2	14.244	0.0343924	0.0349916	28.5783	14	0.103387	1	0.703855	16.9269	0.000172214	3.76393	4.43127	0.330131	1.15351	-0.622182	-0.531326	-0.58621	0.0299944	-5.3984	0.276218	8.84158e-05	0.786348	4.05347	0.104385	0.0151585	0.921525
12035_at	Bcat1	branched chain aminotransferase 1, cytosolic	Mm.4606	ENSMUSG00000030268	2.6.1.42	6	-144993834; -144993834	12035	NM_001024468 /// NM_007532 /// NP_001019639 /// NP_031558 /// XM_011241566 /// XP_011239868	GO:0005737 - cytoplasm /// GO:0005739 - mitochondrion /// GO:0005829 - cytosol	GO:0003824 - catalytic activity /// GO:0004084 - branched-chain-amino-acid transaminase activity /// GO:0004084 - branched-chain-amino-acid transaminase activity /// GO:0008483 - transaminase activity /// GO:0016740 - transferase activity /// GO:0042802 - identical protein binding /// GO:0052654 - L-leucine transaminase activity /// GO:0052655 - L-valine transaminase activity /// GO:0052656 - L-i…	GO:0008152 - metabolic process /// GO:0008652 - cellular amino acid biosynthetic process /// GO:0009081 - branched-chain amino acid metabolic process /// GO:0009082 - branched-chain amino acid biosynthetic process /// GO:0009083 - branched-chain amino acid catabolic process /// GO:0009098 - leucine biosynthetic process /// GO:0009099 - valine biosynthetic process	4069	29	4069	5.74693	6.1699	6.91202	5.16183	5.40098	15.9519	9.78195	2	14.244	0.433158	0.440707	2.26908	14	0.996991	1	0.613217	11.2914	0.00115329	2.93806	5.82494	0.948999	1.1455	-0.698748	-0.44675	-1.75019	0.239146	-4.54156	0.62056	0.00044196	0.544691	3.35462	0.26385	0.0350098	0.800093
12040_at	Bckdhb	branched chain ketoacid dehydrogenase E1, beta polypeptide	Mm.12819	ENSMUSG00000032263	1.2.4.4	9	83948780; 83925136	12040	NM_001305935 /// NM_199195 /// NP_001292864 /// NP_954665 /// XM_006510786 /// XM_006510788 /// XM_017313114 /// XP_006510849 /// XP_006510851 /// XP_017168603	GO:0005739 - mitochondrion /// GO:0005739 - mitochondrion /// GO:0005743 - mitochondrial inner membrane /// GO:0005947 - mitochondrial alpha-ketoglutarate dehydrogenase complex	GO:0003824 - catalytic activity /// GO:0003826 - alpha-ketoacid dehydrogenase activity /// GO:0003863 - 3-methyl-2-oxobutanoate dehydrogenase (2-methylpropanoyl-transferring) activity /// GO:0016491 - oxidoreductase activity /// GO:0032403 - protein complex binding	GO:0008152 - metabolic process /// GO:0009063 - cellular amino acid catabolic process /// GO:0009083 - branched-chain amino acid catabolic process /// GO:0055114 - oxidation-reduction process	4073	29	4073	9.09858	0.522124	9.45354	8.88811	9.03828	1.48035	0.95823	2	14.244	0.036656	0.0372946	26.8135	14	0.0925221	1	0.647298	13.0706	0.000597937	3.22334	9.12664	0.292886	1.11611	-0.814414	-0.301698	-0.565425	0.150167	-5.04366	1.33951	0.000170227	0.201386	3.76897	0.695971	0.0216427	0.529295
12048_at	Bcl2l1	BCL2-like 1	Mm.238213	ENSMUSG00000007659	NA	2	-152780663; -152780663; -152758731	12048	NM_001289716 /// NM_001289717 /// NM_001289739 /// NM_001355053 /// NM_009743 /// NP_001276645 /// NP_001276646 /// NP_001276668 /// NP_001341982 /// NP_033873 /// NR_149254 /// XM_006498609 /// XM_006498611 /// XM_006498612 /// XM_011239260 /// XP_006498672 /// XP_006498674 /// XP_006498675 /// XP_011237562 /// XR_374396	GO:0005622 - intracellular /// GO:0005634 - nucleus /// GO:0005737 - cytoplasm /// GO:0005739 - mitochondrion /// GO:0005739 - mitochondrion /// GO:0005740 - mitochondrial envelope /// GO:0005741 - mitochondrial outer membrane /// GO:0005741 - mitochondrial outer membrane /// GO:0005743 - mitochondrial inner membrane /// GO:0005783 - endoplasmic reticulum /// GO:0005813 - centrosome /// GO:000582…	GO:0005515 - protein binding /// GO:0008134 - transcription factor binding /// GO:0019901 - protein kinase binding /// GO:0030276 - clathrin binding /// GO:0032403 - protein complex binding /// GO:0042802 - identical protein binding /// GO:0042803 - protein homodimerization activity /// GO:0043027 - cysteine-type endopeptidase inhibitor activity involved in apoptotic process /// GO:0046982 - prot…	GO:0000910 - cytokinesis /// GO:0001541 - ovarian follicle development /// GO:0001541 - ovarian follicle development /// GO:0001541 - ovarian follicle development /// GO:0001701 - in utero embryonic development /// GO:0001836 - release of cytochrome c from mitochondria /// GO:0001836 - release of cytochrome c from mitochondria /// GO:0002931 - response to ischemia /// GO:0006915 - apoptotic proce…	4080	29	4080	6.96788	0.844071	6.53942	7.44364	6.73027	3.62867	2.7846	2	14.244	0.0592583	0.0602908	16.5863	14	0.226792	1	0.767389	23.4955	3.0843e-05	4.51084	6.90444	0.476608	-0.765881	1.13132	-0.365437	0.90422	-0.713365	6.3437	-5.00473	1.67715e-05	0.000183096	4.77543	3.73732	0.00564855	0.0224374
12091_at	Glb1	galactosidase, beta 1	Mm.290516	ENSMUSG00000045594	3.2.1.23	9	114401077	12091	NM_009752 /// NP_033882 /// NR_108101 /// NR_108102	GO:0005615 - extracellular space /// GO:0005737 - cytoplasm /// GO:0005764 - lysosome /// GO:0005773 - vacuole /// GO:0005794 - Golgi apparatus /// GO:0043231 - intracellular membrane-bounded organelle /// GO:0070062 - extracellular exosome	GO:0004553 - hydrolase activity, hydrolyzing O-glycosyl compounds /// GO:0004565 - beta-galactosidase activity /// GO:0004565 - beta-galactosidase activity /// GO:0016787 - hydrolase activity /// GO:0016798 - hydrolase activity, acting on glycosyl bonds /// GO:0016936 - galactoside binding	GO:0005975 - carbohydrate metabolic process /// GO:0008152 - metabolic process /// GO:0019388 - galactose catabolic process /// GO:0044262 - cellular carbohydrate metabolic process	4095	28	4095	8.89778	0.319968	9.21847	8.80246	8.71055	1.07308	0.753113	2	14.244	0.0224636	0.0228549	43.7544	14	0.0670676	1	0.701823	16.7629	0.000180813	3.74277	8.91049	0.27065	1.13793	-0.399175	-0.738759	-0.416019	-0.0919085	-4.74042	-1.04727	0.000301806	0.312421	3.52027	0.50526	0.0287818	0.634626
12160_at	Bmp5	bone morphogenetic protein 5	Mm.428950	ENSMUSG00000032179	NA	9	75775364	12160	NM_007555 /// NP_031581	GO:0005576 - extracellular region /// GO:0005615 - extracellular space /// GO:0005615 - extracellular space /// GO:0031982 - vesicle	GO:0005125 - cytokine activity /// GO:0005160 - transforming growth factor beta receptor binding /// GO:0005515 - protein binding /// GO:0008083 - growth factor activity /// GO:0070700 - BMP receptor binding /// GO:0070700 - BMP receptor binding	GO:0001501 - skeletal system development /// GO:0001503 - ossification /// GO:0003272 - endocardial cushion formation /// GO:0003323 - type B pancreatic cell development /// GO:0003344 - pericardium morphogenesis /// GO:0007275 - multicellular organism development /// GO:0007389 - pattern specification process /// GO:0008285 - negative regulation of cell proliferation /// GO:0010862 - positive re…	4118	22	4118	3.98476	0.135558	4.11585	3.85917	4.02949	0.341902	0.206344	2	14.244	0.00951713	0.00968272	103.277	14	0.0213689	1	0.603518	10.8407	0.00137595	2.8614	4.0015	0.130611	0.875477	-1.08978	0.2143	-0.256683	0.170326	-4.49353	2.98176	0.000484924	0.00974974	3.31433	2.01101	0.0366319	0.143059
12162_at	Bmp7	bone morphogenetic protein 7	Mm.595; Mm.392150	ENSMUSG00000008999	NA	2	-172868011	12162	NM_007557 /// NP_031583	GO:0005576 - extracellular region /// GO:0005615 - extracellular space /// GO:0005615 - extracellular space /// GO:0031012 - extracellular matrix /// GO:0031982 - vesicle	GO:0005125 - cytokine activity /// GO:0005160 - transforming growth factor beta receptor binding /// GO:0005515 - protein binding /// GO:0008083 - growth factor activity /// GO:0008201 - heparin binding /// GO:0070700 - BMP receptor binding /// GO:0070700 - BMP receptor binding	GO:0001503 - ossification /// GO:0001654 - eye development /// GO:0001657 - ureteric bud development /// GO:0001707 - mesoderm formation /// GO:0001822 - kidney development /// GO:0003272 - endocardial cushion formation /// GO:0003344 - pericardium morphogenesis /// GO:0007275 - multicellular organism development /// GO:0007389 - pattern specification process /// GO:0007411 - axon guidance /// GO…	4120	24	4120	8.96236	0.246537	9.131	8.75642	9.08203	0.757222	0.510685	2	14.244	0.0173084	0.0176098	56.7866	14	0.0473264	1	0.674419	14.7525	0.000338212	3.47081	8.98982	0.203606	0.693408	-1.14632	0.452914	-0.37458	0.325614	-4.8625	4.22686	0.000239343	0.000815201	3.62098	3.08874	0.0261582	0.0467394
12215_at	Bsg	basigin	Mm.726	ENSMUSG00000023175	NA	10	79704357	12215	NM_001077184 /// NM_009768 /// NP_001070652 /// NP_033898 /// XR_001779444 /// XR_001779445	GO:0002080 - acrosomal membrane /// GO:0005739 - mitochondrion /// GO:0005886 - plasma membrane /// GO:0005887 - integral component of plasma membrane /// GO:0005925 - focal adhesion /// GO:0016020 - membrane /// GO:0016021 - integral component of membrane /// GO:0042383 - sarcolemma /// GO:0043231 - intracellular membrane-bounded organelle /// GO:0045121 - membrane raft /// GO:0070062 - extracel…	GO:0005537 - mannose binding /// GO:0030246 - carbohydrate binding /// GO:0045296 - cadherin binding	GO:0072659 - protein localization to plasma membrane	4143	23	4143	11.8553	0.0427612	11.9244	11.7854	11.884	0.10495	0.0621891	2	14.244	0.00300233	0.00305437	327.399	14	0.0065594	1	0.592557	10.3568	0.00167133	2.77694	11.8646	0.0715005	0.836718	-1.10751	0.27079	-0.139013	0.0985491	-4.33282	3.07161	0.000662626	0.00814814	3.17873	2.08894	0.0431479	0.132137
12258_at	Serping1	serine (or cysteine) peptidase inhibitor, clade G, member 1	Mm.38888	ENSMUSG00000023224	NA	2	-84765359	12258	NM_009776 /// NP_033906 /// XM_006498623 /// XP_006498686	GO:0005576 - extracellular region /// GO:0005615 - extracellular space /// GO:0005615 - extracellular space /// GO:0070062 - extracellular exosome /// GO:0072562 - blood microparticle	GO:0001848 - complement binding /// GO:0004867 - serine-type endopeptidase inhibitor activity /// GO:0004867 - serine-type endopeptidase inhibitor activity /// GO:0030414 - peptidase inhibitor activity	GO:0001869 - negative regulation of complement activation, lectin pathway /// GO:0002376 - immune system process /// GO:0006958 - complement activation, classical pathway /// GO:0007596 - blood coagulation /// GO:0007599 - hemostasis /// GO:0010466 - negative regulation of peptidase activity /// GO:0030193 - regulation of blood coagulation /// GO:0042730 - fibrinolysis /// GO:0045087 - innate imm…	4158	24	4158	9.62957	0.19355	9.78311	9.43025	9.75508	0.668298	0.474748	2	14.244	0.0135884	0.013825	72.3327	14	0.0417686	1	0.710384	17.4688	0.000146943	3.83285	9.65614	0.196136	0.647337	-1.15175	0.504411	-0.352866	0.324833	-5.16973	4.75903	0.000134618	0.000291291	3.8709	3.53567	0.0189056	0.0283791
12266_at	C3	complement component 3	Mm.19131	ENSMUSG00000024164	NA	17	-57203966	12266	NM_009778 /// NP_033908 /// XM_011246258 /// XP_011244560	GO:0005576 - extracellular region /// GO:0005615 - extracellular space /// GO:0005615 - extracellular space /// GO:0043234 - protein complex /// GO:0070062 - extracellular exosome /// GO:0072562 - blood microparticle	GO:0004866 - endopeptidase inhibitor activity /// GO:0005515 - protein binding /// GO:0008289 - lipid binding /// GO:0031715 - C5L2 anaphylatoxin chemotactic receptor binding /// GO:0048037 - cofactor binding	GO:0001798 - positive regulation of type IIa hypersensitivity /// GO:0001934 - positive regulation of protein phosphorylation /// GO:0001970 - positive regulation of activation of membrane attack complex /// GO:0002376 - immune system process /// GO:0006629 - lipid metabolic process /// GO:0006631 - fatty acid metabolic process /// GO:0006911 - phagocytosis, engulfment /// GO:0006954 - inflammato…	4165	31	4165	10.4261	2.37352	9.11009	10.9127	11.0609	14.7053	12.3318	2	14.244	0.166633	0.169537	5.89841	14	0.919081	1	0.838594	37.0027	2.28456e-06	5.6412	10.3612	1.08606	-1.15201	0.507743	0.644264	1.80258	0.14827	7.54149	0.62032	2.43176e-06	0.544844	5.61408	0.263728	0.0018583	0.800236
12291_at	Cacna1g	calcium channel, voltage-dependent, T type, alpha 1G subunit	Mm.29585	ENSMUSG00000020866	NA	11	-94408390	12291	NM_001112813 /// NM_001177888 /// NM_001177890 /// NM_009783 /// NP_001106284 /// NP_001171359 /// NP_001171361 /// NP_033913 /// XM_006532069 /// XM_006532070 /// XM_006532072 /// XM_006532073 /// XM_006532074 /// XM_006532075 /// XM_006532076 /// XM_006532079 /// XM_006532080 /// XM_006532081 /// XM_006532082 /// XM_006532083 /// XM_006532084 /// XM_006532085 /// XM_006532086 /// XM_006532087 /…	GO:0005737 - cytoplasm /// GO:0005886 - plasma membrane /// GO:0005886 - plasma membrane /// GO:0005891 - voltage-gated calcium channel complex /// GO:0016020 - membrane /// GO:0030425 - dendrite /// GO:0043025 - neuronal cell body /// GO:0044297 - cell body /// GO:0048471 - perinuclear region of cytoplasm	GO:0005245 - voltage-gated calcium channel activity /// GO:0005248 - voltage-gated sodium channel activity /// GO:0005515 - protein binding /// GO:0008332 - low voltage-gated calcium channel activity /// GO:0008332 - low voltage-gated calcium channel activity /// GO:0086056 - voltage-gated calcium channel activity involved in AV node cell action potential /// GO:0086059 - voltage-gated calcium ch…	GO:0001508 - action potential /// GO:0002027 - regulation of heart rate /// GO:0007204 - positive regulation of cytosolic calcium ion concentration /// GO:0007268 - chemical synaptic transmission /// GO:0010045 - response to nickel cation /// GO:0014824 - artery smooth muscle contraction /// GO:0019228 - neuronal action potential /// GO:0042391 - regulation of membrane potential /// GO:0045956 - …	4180	29	4180	4.10459	0.0905107	4.27349	4.02058	4.05332	0.295695	0.205184	2	14.244	0.00635458	0.00646505	154.678	14	0.0184809	1	0.693905	16.1446	0.000217951	3.66164	4.1158	0.137544	1.14649	-0.692272	-0.45422	-0.252912	0.0327427	-5.41837	0.70148	8.5257e-05	0.494306	4.06927	0.306004	0.0147999	0.769866
12352_at	Car5a	carbonic anhydrase 5a, mitochondrial	Mm.116761	ENSMUSG00000025317	4.2.1.1	8	-121916137	12352	NM_007608 /// NP_031634	GO:0005739 - mitochondrion /// GO:0005739 - mitochondrion	GO:0004089 - carbonate dehydratase activity /// GO:0004089 - carbonate dehydratase activity /// GO:0008270 - zinc ion binding /// GO:0016829 - lyase activity /// GO:0046872 - metal ion binding	GO:0006094 - gluconeogenesis /// GO:0006730 - one-carbon metabolic process	4230	20	4230	6.46133	0.602912	7.22595	6.16127	6.1168	4.74992	4.147	2	14.244	0.0423277	0.0430652	23.2206	14	0.29687	1	0.873069	48.9869	4.12693e-07	6.38437	6.50134	0.627927	1.15398	-0.541574	-0.612403	-1.06468	-0.0444754	-8.83793	-0.369191	3.69269e-07	0.717416	6.43266	0.144229	0.000751182	0.89012
12366_at	Casp2	caspase 2	Mm.3921; Mm.488970	ENSMUSG00000029863	NA	6	42264984	12366	NM_007610 /// NP_031636 /// XM_006505453 /// XP_006505516 /// XR_377417 /// XR_377418	GO:0005634 - nucleus /// GO:0005737 - cytoplasm /// GO:0005739 - mitochondrion /// GO:0016020 - membrane	GO:0004197 - cysteine-type endopeptidase activity /// GO:0005515 - protein binding /// GO:0008233 - peptidase activity /// GO:0008234 - cysteine-type peptidase activity /// GO:0016787 - hydrolase activity /// GO:0019904 - protein domain specific binding /// GO:0042802 - identical protein binding /// GO:0097153 - cysteine-type endopeptidase activity involved in apoptotic process /// GO:0097200 - c…	GO:0006508 - proteolysis /// GO:0006915 - apoptotic process /// GO:0006977 - DNA damage response, signal transduction by p53 class mediator resulting in cell cycle arrest /// GO:0016485 - protein processing /// GO:0035234 - ectopic germ cell programmed cell death /// GO:0042981 - regulation of apoptotic process /// GO:0043065 - positive regulation of apoptotic process /// GO:0043066 - negative re…	4240	21	4240	6.76848	0.160589	6.96576	6.66141	6.72109	0.446664	0.286075	2	14.244	0.0112744	0.0114706	87.1792	14	0.0279165	1	0.640471	12.6869	0.000685469	3.16401	6.78276	0.161273	1.13476	-0.752414	-0.382347	-0.304351	0.0596819	-4.89521	0.959929	0.000224991	0.353103	3.64783	0.452099	0.0253424	0.668272
12374_at	Casr	calcium-sensing receptor	Mm.103619; Mm.393142	ENSMUSG00000051980	NA	16	-36490584	12374	NM_013803 /// NP_038831 /// XM_006521729 /// XM_006521730 /// XM_006521731 /// XM_006521732 /// XM_006521735 /// XM_017316856 /// XP_006521792 /// XP_006521793 /// XP_006521794 /// XP_006521795 /// XP_006521798 /// XP_017172345	GO:0005634 - nucleus /// GO:0005737 - cytoplasm /// GO:0005886 - plasma membrane /// GO:0005887 - integral component of plasma membrane /// GO:0009986 - cell surface /// GO:0016020 - membrane /// GO:0016021 - integral component of membrane /// GO:0016323 - basolateral plasma membrane /// GO:0016324 - apical plasma membrane /// GO:0030424 - axon /// GO:0043005 - neuron projection /// GO:0043025 - …	GO:0000287 - magnesium ion binding /// GO:0004871 - signal transducer activity /// GO:0004930 - G-protein coupled receptor activity /// GO:0005178 - integrin binding /// GO:0005509 - calcium ion binding /// GO:0008144 - drug binding /// GO:0016597 - amino acid binding /// GO:0019808 - polyamine binding /// GO:0019901 - protein kinase binding /// GO:0042803 - protein homodimerization activity /// …	GO:0001503 - ossification /// GO:0005513 - detection of calcium ion /// GO:0006816 - calcium ion transport /// GO:0006874 - cellular calcium ion homeostasis /// GO:0007165 - signal transduction /// GO:0007186 - G-protein coupled receptor signaling pathway /// GO:0007193 - adenylate cyclase-inhibiting G-protein coupled receptor signaling pathway /// GO:0007200 - phospholipase C-activating G-protei…	4248	31	4248	8.74465	0.16964	9.01073	8.55831	8.73945	0.766816	0.597176	2	14.244	0.0119099	0.0121172	82.5275	14	0.047926	1	0.778773	25.0706	2.15771e-05	4.66601	8.7695	0.2277	1.05943	-0.927471	-0.131956	-0.452416	0.181138	-7.07991	2.83465	5.00331e-06	0.0130647	5.30074	1.8839	0.00273601	0.163088
12401_at	Serpina6	serine (or cysteine) peptidase inhibitor, clade A, member 6	Mm.290079	ENSMUSG00000060807	NA	12	-103646630	12401	NM_007618 /// NP_031644	GO:0005576 - extracellular region /// GO:0005615 - extracellular space /// GO:0005615 - extracellular space /// GO:0070062 - extracellular exosome	GO:0004867 - serine-type endopeptidase inhibitor activity /// GO:0005496 - steroid binding /// GO:0005496 - steroid binding /// GO:0005496 - steroid binding /// GO:0008289 - lipid binding	GO:0006810 - transport /// GO:0008211 - glucocorticoid metabolic process	4264	17	4264	5.93571	17.8581	8.13356	4.39997	5.88789	58.5317	40.6736	2	14.244	1.25373	1.27558	0.783957	14	3.65823	1	0.694898	16.221	0.000212919	3.67179	6.14047	1.87957	1.0604	-0.926013	-0.134384	-3.73359	1.48792	-5.69466	2.26945	5.18235e-05	0.0392776	4.28547	1.40585	0.0109358	0.266735
12408_at	Cbr1	carbonyl reductase 1	Mm.26940	ENSMUSG00000051483	1.1.1.184	16	93607836	12408	NM_007620 /// NP_031646	GO:0005634 - nucleus /// GO:0005737 - cytoplasm /// GO:0005886 - plasma membrane /// GO:0005902 - microvillus /// GO:0043231 - intracellular membrane-bounded organelle /// GO:0070062 - extracellular exosome /// GO:1903561 - extracellular vesicle	GO:0004090 - carbonyl reductase (NADPH) activity /// GO:0004090 - carbonyl reductase (NADPH) activity /// GO:0016491 - oxidoreductase activity /// GO:0016655 - oxidoreductase activity, acting on NAD(P)H, quinone or similar compound as acceptor /// GO:0047021 - 15-hydroxyprostaglandin dehydrogenase (NADP+) activity /// GO:0050221 - prostaglandin-E2 9-reductase activity	GO:0017144 - drug metabolic process /// GO:0042373 - vitamin K metabolic process /// GO:0055114 - oxidation-reduction process	4269	23	4269	9.40215	0.973789	10.0462	9.10017	9.18086	3.93105	2.95726	2	14.244	0.0683651	0.0695564	14.3768	14	0.245691	1	0.752283	21.6284	4.82799e-05	4.31623	9.44241	0.524458	1.15128	-0.652568	-0.49871	-0.946041	0.080692	-6.17926	0.527056	2.21982e-05	0.606267	4.65368	0.217336	0.00660182	0.833639
12425_at	Cckar	cholecystokinin A receptor	Mm.3521	ENSMUSG00000029193	NA	5	-53698484	12425	NM_001347354 /// NM_009827 /// NP_001334283 /// NP_033957 /// XM_006503707 /// XP_006503770	GO:0005737 - cytoplasm /// GO:0005764 - lysosome /// GO:0005768 - endosome /// GO:0005783 - endoplasmic reticulum /// GO:0005886 - plasma membrane /// GO:0005887 - integral component of plasma membrane /// GO:0016020 - membrane /// GO:0016021 - integral component of membrane /// GO:0043195 - terminal bouton	GO:0004871 - signal transducer activity /// GO:0004930 - G-protein coupled receptor activity /// GO:0004951 - cholecystokinin receptor activity /// GO:0004951 - cholecystokinin receptor activity /// GO:0042277 - peptide binding	GO:0001659 - temperature homeostasis /// GO:0001696 - gastric acid secretion /// GO:0001764 - neuron migration /// GO:0002023 - reduction of food intake in response to dietary excess /// GO:0007165 - signal transduction /// GO:0007186 - G-protein coupled receptor signaling pathway /// GO:0007204 - positive regulation of cytosolic calcium ion concentration /// GO:0007409 - axonogenesis /// GO:0007…	4279	18	4279	6.50791	2.26067	7.11165	6.04311	6.55488	5.60649	3.34583	2	14.244	0.15871	0.161476	6.19286	14	0.350406	1	0.596777	10.5407	0.00155131	2.8093	6.56988	0.534429	1.01374	-0.985673	-0.0280626	-1.06854	0.511775	-4.5807	2.19391	0.000409848	0.0453063	3.38738	1.34384	0.0339395	0.282284
12452_at	Ccng2	cyclin G2	Mm.3527	ENSMUSG00000029385	NA	5	93267572	12452	NM_007635 /// NP_031661	GO:0005634 - nucleus /// GO:0005737 - cytoplasm	---	GO:0007049 - cell cycle /// GO:0051301 - cell division /// GO:0051726 - regulation of cell cycle	4291	20	4291	7.51014	0.848585	7.67744	7.69085	7.08984	2.10036	1.25177	2	14.244	0.0595752	0.0606132	16.498	14	0.131272	1	0.59598	10.5058	0.00157327	2.8032	7.48604	0.343184	0.557699	0.596781	-1.15448	0.0134126	-0.601004	0.0938474	-4.20522	0.926538	0.000850553	0.0331369	3.0703	0.975102	0.0481689
12457_at	Noct	nocturnin	Mm.86541	ENSMUSG00000023087	NA	3	51224446	12457	NM_009834 /// NP_033964 /// XM_006500956 /// XP_006501019	GO:0000932 - P-body /// GO:0005634 - nucleus /// GO:0005737 - cytoplasm /// GO:0048471 - perinuclear region of cytoplasm	GO:0003723 - RNA binding /// GO:0003729 - mRNA binding /// GO:0004518 - nuclease activity /// GO:0004527 - exonuclease activity /// GO:0004535 - poly(A)-specific ribonuclease activity /// GO:0004535 - poly(A)-specific ribonuclease activity /// GO:0005515 - protein binding /// GO:0016787 - hydrolase activity /// GO:0046872 - metal ion binding	GO:0000290 - deadenylation-dependent decapping of nuclear-transcribed mRNA /// GO:0006397 - mRNA processing /// GO:0007623 - circadian rhythm /// GO:0007623 - circadian rhythm /// GO:0009991 - response to extracellular stimulus /// GO:0010629 - negative regulation of gene expression /// GO:0032496 - response to lipopolysaccharide /// GO:0032922 - circadian regulation of gene expression /// GO:003…	4295	23	4295	6.77824	4.70514	5.69388	8.13867	5.95801	26.9037	22.1986	2	14.244	0.330325	0.336082	2.97547	14	1.68148	1	0.825112	33.6011	4.04523e-06	5.39306	6.59685	1.34177	-0.672973	1.14909	-0.47612	2.4448	-2.18066	7.26466	-6.4798	3.73586e-06	1.33365e-05	5.42761	4.87496	0.00223519	0.00491479
12464_at	Cct4	chaperonin containing Tcp1, subunit 4 (delta)	Mm.296985; Mm.394074; Mm.441628	ENSMUSG00000007739	NA	11	22990592	12464	NM_009837 /// NP_033967	GO:0002199 - zona pellucida receptor complex /// GO:0005654 - nucleoplasm /// GO:0005737 - cytoplasm /// GO:0005813 - centrosome /// GO:0005829 - cytosol /// GO:0005832 - chaperonin-containing T-complex /// GO:0005832 - chaperonin-containing T-complex /// GO:0005856 - cytoskeleton /// GO:0005874 - microtubule /// GO:0005929 - cilium /// GO:0042995 - cell projection /// GO:0044297 - cell body /// …	GO:0000166 - nucleotide binding /// GO:0003723 - RNA binding /// GO:0005515 - protein binding /// GO:0005524 - ATP binding /// GO:0044183 - protein binding involved in protein folding /// GO:0051082 - unfolded protein binding	GO:0006457 - protein folding /// GO:0006458 - _de novo_ protein folding /// GO:0007339 - binding of sperm to zona pellucida /// GO:0032212 - positive regulation of telomere maintenance via telomerase /// GO:0050821 - protein stabilization /// GO:0051973 - positive regulation of telomerase activity /// GO:0061077 - chaperone-mediated protein folding /// GO:0090666 - scaRNA localization to Cajal bo…	4300	25	4300	9.02412	0.118263	8.95974	9.14369	8.92109	0.292143	0.17388	2	14.244	0.0083029	0.00844732	118.381	14	0.0182589	1	0.595189	10.4711	0.00159555	2.79709	9.00818	0.118942	-0.407209	1.13936	-0.732149	0.183952	-0.2226	3.44772	-4.1721	0.00383511	0.000907715	2.41622	3.04205	0.0935045	0.049212
12465_at	Cct5	chaperonin containing Tcp1, subunit 5 (epsilon)	Mm.282158	ENSMUSG00000022234	NA	15	-31590799; -31590799	12465	NM_001348035 /// NM_007637 /// NP_001334964 /// NP_031663 /// XM_006520016 /// XP_006520079	GO:0002199 - zona pellucida receptor complex /// GO:0005730 - nucleolus /// GO:0005737 - cytoplasm /// GO:0005813 - centrosome /// GO:0005829 - cytosol /// GO:0005832 - chaperonin-containing T-complex /// GO:0005832 - chaperonin-containing T-complex /// GO:0005856 - cytoskeleton /// GO:0005874 - microtubule /// GO:0043209 - myelin sheath /// GO:0044297 - cell body /// GO:0070062 - extracellular e…	GO:0000166 - nucleotide binding /// GO:0003730 - mRNA 3_-UTR binding /// GO:0005515 - protein binding /// GO:0005524 - ATP binding /// GO:0031681 - G-protein beta-subunit binding /// GO:0044183 - protein binding involved in protein folding /// GO:0048027 - mRNA 5_-UTR binding /// GO:0048487 - beta-tubulin binding /// GO:0051082 - unfolded protein binding	GO:0006457 - protein folding /// GO:0006458 - _de novo_ protein folding /// GO:0007339 - binding of sperm to zona pellucida /// GO:0032212 - positive regulation of telomere maintenance via telomerase /// GO:0050821 - protein stabilization /// GO:0061077 - chaperone-mediated protein folding /// GO:1901998 - toxin transport /// GO:1904851 - positive regulation of establishment of protein localizati…	4301	28	4301	8.88377	0.073421	8.71029	9.00809	8.8832	0.332083	0.258662	2	14.244	0.0051548	0.00524436	190.681	14	0.0207552	1	0.778908	25.0894	2.14874e-05	4.66782	8.8672	0.149543	-1.04921	0.942175	0.107039	0.297797	-0.124888	7.08367	-2.9707	4.97341e-06	0.00996706	5.30335	2.00143	0.00273601	0.144687
12468_at	Cct7	chaperonin containing Tcp1, subunit 7 (eta)	Mm.289900; Mm.456037	ENSMUSG00000030007	NA	6	85451504	12468	NM_007638 /// NP_031664	GO:0002199 - zona pellucida receptor complex /// GO:0005737 - cytoplasm /// GO:0005739 - mitochondrion /// GO:0005832 - chaperonin-containing T-complex /// GO:0005832 - chaperonin-containing T-complex /// GO:0005874 - microtubule /// GO:0044297 - cell body /// GO:0070062 - extracellular exosome	GO:0000166 - nucleotide binding /// GO:0005515 - protein binding /// GO:0005524 - ATP binding /// GO:0042802 - identical protein binding /// GO:0044183 - protein binding involved in protein folding /// GO:0051082 - unfolded protein binding	GO:0006457 - protein folding /// GO:0006458 - _de novo_ protein folding /// GO:0007339 - binding of sperm to zona pellucida /// GO:0032212 - positive regulation of telomere maintenance via telomerase /// GO:0050821 - protein stabilization /// GO:0061077 - chaperone-mediated protein folding /// GO:1901998 - toxin transport /// GO:1904851 - positive regulation of establishment of protein localizati…	4304	15	4304	8.17594	0.113934	8.01579	8.25586	8.22422	0.298544	0.184611	2	14.244	0.007999	0.00813813	122.878	14	0.018659	1	0.618369	11.5396	0.00104841	2.97947	8.16529	0.130436	-1.14618	0.694376	0.4518	0.240074	-0.0316406	4.58427	-0.604186	0.000407045	0.555222	3.39036	0.255534	0.0338246	0.806331
12491_at	Cd36	CD36 molecule	Mm.18628; Mm.406799	ENSMUSG00000002944	NA	5	-17781689; -17781689; -17781689	12491	NM_001159555 /// NM_001159556 /// NM_001159557 /// NM_001159558 /// NM_007643 /// NP_001153027 /// NP_001153028 /// NP_001153029 /// NP_001153030 /// NP_031669 /// XM_006535620 /// XM_006535621 /// XM_006535622 /// XM_006535623 /// XM_006535624 /// XM_006535625 /// XP_006535683 /// XP_006535684 /// XP_006535685 /// XP_006535686 /// XP_006535687 /// XP_006535688	GO:0005615 - extracellular space /// GO:0005622 - intracellular /// GO:0005739 - mitochondrion /// GO:0005783 - endoplasmic reticulum /// GO:0005794 - Golgi apparatus /// GO:0005794 - Golgi apparatus /// GO:0005886 - plasma membrane /// GO:0005886 - plasma membrane /// GO:0005901 - caveola /// GO:0009897 - external side of plasma membrane /// GO:0009986 - cell surface /// GO:0009986 - cell surfac…	GO:0005041 - low-density lipoprotein receptor activity /// GO:0005041 - low-density lipoprotein receptor activity /// GO:0005515 - protein binding /// GO:0008035 - high-density lipoprotein particle binding /// GO:0008289 - lipid binding /// GO:0008289 - lipid binding /// GO:0030169 - low-density lipoprotein particle binding /// GO:0030169 - low-density lipoprotein particle binding /// GO:0035325 …	GO:0000122 - negative regulation of transcription from RNA polymerase II promoter /// GO:0001676 - long-chain fatty acid metabolic process /// GO:0001954 - positive regulation of cell-matrix adhesion /// GO:0003085 - negative regulation of systemic arterial blood pressure /// GO:0006631 - fatty acid metabolic process /// GO:0006641 - triglyceride metabolic process /// GO:0006810 - transport /// G…	4320	30	4320	8.22107	2.90699	9.26082	7.73479	7.86211	10.6119	7.70494	2	14.244	0.204086	0.207642	4.81597	14	0.663246	1	0.726064	18.8767	9.88416e-05	4.00506	8.28591	0.846697	1.15143	-0.6509	-0.500532	-1.52603	0.127316	-5.76899	0.481304	4.5408e-05	0.63761	4.34287	0.195445	0.0103555	0.850236
12554_at	Cdh13	cadherin 13	Mm.334841	ENSMUSG00000031841	NA	8	118283610	12554	NM_019707 /// NP_062681 /// XM_006530628 /// XM_011248295 /// XM_017312550 /// XP_006530691 /// XP_011246597 /// XP_017168039	GO:0005576 - extracellular region /// GO:0005615 - extracellular space /// GO:0005737 - cytoplasm /// GO:0005886 - plasma membrane /// GO:0005886 - plasma membrane /// GO:0005901 - caveola /// GO:0005925 - focal adhesion /// GO:0009897 - external side of plasma membrane /// GO:0016020 - membrane /// GO:0031012 - extracellular matrix /// GO:0031225 - anchored component of membrane /// GO:0043005 -…	GO:0005509 - calcium ion binding /// GO:0005515 - protein binding /// GO:0030169 - low-density lipoprotein particle binding /// GO:0042803 - protein homodimerization activity /// GO:0045296 - cadherin binding /// GO:0046872 - metal ion binding /// GO:0055100 - adiponectin binding /// GO:0071813 - lipoprotein particle binding	GO:0001938 - positive regulation of endothelial cell proliferation /// GO:0001954 - positive regulation of cell-matrix adhesion /// GO:0002040 - sprouting angiogenesis /// GO:0007155 - cell adhesion /// GO:0007156 - homophilic cell adhesion via plasma membrane adhesion molecules /// GO:0007162 - negative regulation of cell adhesion /// GO:0007266 - Rho protein signal transduction /// GO:0008285 -…	4366	22	4366	5.2727	0.768174	5.89692	4.98465	5.05176	3.5413	2.77313	2	14.244	0.0539299	0.0548696	18.225	14	0.221331	1	0.783082	25.7105	1.87548e-05	4.72689	5.31111	0.508435	1.15218	-0.642082	-0.510101	-0.912267	0.0671038	-6.70889	0.493487	9.1201e-06	0.62919	5.04	0.201218	0.00393061	0.846325
12558_at	Cdh2	cadherin 2	Mm.257437	ENSMUSG00000024304	NA	18	-16588876	12558	NM_007664 /// NP_031690 /// XM_006525553 /// XP_006525616	GO:0005737 - cytoplasm /// GO:0005886 - plasma membrane /// GO:0005886 - plasma membrane /// GO:0005911 - cell-cell junction /// GO:0005911 - cell-cell junction /// GO:0005912 - adherens junction /// GO:0005913 - cell-cell adherens junction /// GO:0005916 - fascia adherens /// GO:0005916 - fascia adherens /// GO:0005925 - focal adhesion /// GO:0009986 - cell surface /// GO:0014069 - postsynaptic …	GO:0005509 - calcium ion binding /// GO:0005515 - protein binding /// GO:0008013 - beta-catenin binding /// GO:0019899 - enzyme binding /// GO:0019901 - protein kinase binding /// GO:0019901 - protein kinase binding /// GO:0019903 - protein phosphatase binding /// GO:0032403 - protein complex binding /// GO:0042802 - identical protein binding /// GO:0045294 - alpha-catenin binding /// GO:0045295 …	GO:0007155 - cell adhesion /// GO:0007156 - homophilic cell adhesion via plasma membrane adhesion molecules /// GO:0007157 - heterophilic cell-cell adhesion via plasma membrane cell adhesion molecules /// GO:0007416 - synapse assembly /// GO:0009966 - regulation of signal transduction /// GO:0010001 - glial cell differentiation /// GO:0016339 - calcium-dependent cell-cell adhesion via plasma memb…	4370	25	4370	7.13962	0.547204	6.77844	7.38253	7.16074	1.61476	1.06755	2	14.244	0.0384167	0.039086	25.5846	14	0.100922	1	0.661123	13.8944	0.000449756	3.34702	7.10724	0.305583	-1.07598	0.90089	0.175092	0.604098	-0.221791	5.2637	-1.93254	0.000113167	0.073428	3.94628	1.13414	0.0170272	0.347063
12614_at	Celsr1	cadherin, EGF LAG seven-pass G-type receptor 1	Mm.22680	ENSMUSG00000016028	NA	15	-85898757	12614	NM_009886 /// NP_034016 /// XM_006520379 /// XM_006520380 /// XM_006520381 /// XM_006520382 /// XP_006520442 /// XP_006520443 /// XP_006520444 /// XP_006520445	GO:0005654 - nucleoplasm /// GO:0005886 - plasma membrane /// GO:0005887 - integral component of plasma membrane /// GO:0016020 - membrane /// GO:0016021 - integral component of membrane	GO:0004871 - signal transducer activity /// GO:0004888 - transmembrane signaling receptor activity /// GO:0004930 - G-protein coupled receptor activity /// GO:0005509 - calcium ion binding /// GO:0005515 - protein binding /// GO:0046983 - protein dimerization activity	GO:0001702 - gastrulation with mouth forming second /// GO:0001736 - establishment of planar polarity /// GO:0001764 - neuron migration /// GO:0001843 - neural tube closure /// GO:0001843 - neural tube closure /// GO:0001942 - hair follicle development /// GO:0007155 - cell adhesion /// GO:0007156 - homophilic cell adhesion via plasma membrane adhesion molecules /// GO:0007165 - signal transducti…	4405	27	4405	7.3096	0.728457	7.63173	7.07059	7.32207	1.64796	0.9195	2	14.244	0.0511415	0.0520326	19.2187	14	0.102997	1	0.557964	8.98975	0.00298511	2.52504	7.34146	0.281073	1.03271	-0.963712	-0.0690016	-0.561141	0.251479	-4.23768	1.89914	0.000798086	0.0779892	3.09795	1.10797	0.0461746	0.356372
12648_at	Chd1	chromodomain helicase DNA binding protein 1	Mm.8137	ENSMUSG00000023852	NA	17	15704966	12648	NM_007690 /// NP_031716	GO:0001650 - fibrillar center /// GO:0005634 - nucleus /// GO:0005634 - nucleus /// GO:0005737 - cytoplasm	GO:0003682 - chromatin binding /// GO:0004386 - helicase activity /// GO:0035064 - methylated histone binding	GO:0006333 - chromatin assembly or disassembly /// GO:0006338 - chromatin remodeling /// GO:0043923 - positive regulation by host of viral transcription	4423	28	4423	8.35345	0.0992177	8.20641	8.42634	8.39844	0.25463	0.155412	2	14.244	0.00696586	0.00708698	141.104	14	0.0159143	1	0.610345	11.1553	0.00121591	2.9151	8.34373	0.119737	-1.14684	0.689931	0.456905	0.219928	-0.0279018	4.50026	-0.570937	0.000478657	0.57694	3.31998	0.23887	0.036441	0.818103
12684_at	Cideb	cell death-inducing DNA fragmentation factor, alpha subunit-like effector B	Mm.466766	ENSMUSG00000022219	NA	14	-55754054	12684	NM_009894 /// NM_026804 /// NP_034024	GO:0005622 - intracellular /// GO:0005811 - lipid droplet /// GO:0005829 - cytosol /// GO:0048471 - perinuclear region of cytoplasm	GO:0042802 - identical protein binding	GO:0006915 - apoptotic process /// GO:0010942 - positive regulation of cell death /// GO:0042981 - regulation of apoptotic process /// GO:0090200 - positive regulation of release of cytochrome c from mitochondria /// GO:0097194 - execution phase of apoptosis /// GO:0097202 - activation of cysteine-type endopeptidase activity	4441	18	4441	11.4746	0.25016	11.6917	11.2695	11.5445	0.804657	0.554497	2	14.244	0.0175628	0.0178686	55.9642	14	0.0502911	1	0.68911	15.7862	0.000243434	3.61362	11.5019	0.214288	0.885643	-1.08448	0.198839	-0.422174	0.275	-5.44049	3.54389	8.18944e-05	0.00316301	4.08675	2.4999	0.0145623	0.0862313
12709_at	Ckb	creatine kinase, brain	Mm.16831	ENSMUSG00000001270	2.7.3.2	12	-111669354	12709	NM_021273 /// NP_067248	GO:0005634 - nucleus /// GO:0005737 - cytoplasm /// GO:0005739 - mitochondrion /// GO:0005829 - cytosol /// GO:0030425 - dendrite /// GO:0043025 - neuronal cell body /// GO:0043209 - myelin sheath /// GO:0070062 - extracellular exosome	GO:0000166 - nucleotide binding /// GO:0003824 - catalytic activity /// GO:0004111 - creatine kinase activity /// GO:0005515 - protein binding /// GO:0005524 - ATP binding /// GO:0016301 - kinase activity /// GO:0016740 - transferase activity /// GO:0016772 - transferase activity, transferring phosphorus-containing groups /// GO:0031625 - ubiquitin protein ligase binding	GO:0016310 - phosphorylation /// GO:0030644 - cellular chloride ion homeostasis	4450	7	4450	8.11381	0.669156	8.75864	7.68513	8.06914	4.04454	3.37538	2	14.244	0.0469784	0.0477969	20.9219	14	0.252783	1	0.834553	35.9248	2.72458e-06	5.5647	8.17097	0.543952	1.08037	-0.89317	-0.187202	-1.07351	0.384012	-8.45865	3.0258	6.27875e-07	0.00892937	6.20213	2.04918	0.000984951	0.137153
12722_at	Clca3a1	chloride channel accessory 3A1	Mm.454553	ENSMUSG00000056025	NA	3	-144729676	12722	NM_009899 /// NP_034029 /// NR_130895 /// XM_006500965 /// XM_006500967 /// XM_006500968 /// XM_011240004 /// XP_006501028 /// XP_006501030 /// XP_006501031 /// XP_011238306	GO:0005886 - plasma membrane /// GO:0005887 - integral component of plasma membrane /// GO:0016020 - membrane	GO:0005229 - intracellular calcium activated chloride channel activity /// GO:0008233 - peptidase activity /// GO:0008237 - metallopeptidase activity /// GO:0016787 - hydrolase activity /// GO:0046872 - metal ion binding	GO:0006508 - proteolysis /// GO:0006810 - transport /// GO:0006811 - ion transport /// GO:0006821 - chloride transport	4454	10	4454	6.38288	3.54157	5.13089	6.99191	6.78223	14.7727	11.2311	2	14.244	0.248636	0.252969	3.95305	14	0.923295	1	0.760263	22.5855	3.82365e-05	4.41752	6.30168	1.01933	-1.14858	0.677141	0.471436	1.86101	-0.209682	6.37398	-0.718162	1.59342e-05	0.484271	4.79767	0.314911	0.0054386	0.763828
12737_at	Cldn1	claudin 1	Mm.289441	ENSMUSG00000022512	NA	16	-26356645	12737	NM_016674 /// NP_057883	GO:0005737 - cytoplasm /// GO:0005886 - plasma membrane /// GO:0005887 - integral component of plasma membrane /// GO:0005887 - integral component of plasma membrane /// GO:0005923 - bicellular tight junction /// GO:0005923 - bicellular tight junction /// GO:0016020 - membrane /// GO:0016021 - integral component of membrane /// GO:0016323 - basolateral plasma membrane /// GO:0016324 - apical plas…	GO:0001618 - virus receptor activity /// GO:0005198 - structural molecule activity /// GO:0005515 - protein binding /// GO:0042802 - identical protein binding	GO:0008065 - establishment of blood-nerve barrier /// GO:0016338 - calcium-independent cell-cell adhesion via plasma membrane cell-adhesion molecules /// GO:0045216 - cell-cell junction organization /// GO:0051260 - protein homooligomerization /// GO:0051291 - protein heterooligomerization /// GO:0061436 - establishment of skin barrier /// GO:0061436 - establishment of skin barrier /// GO:0061772…	4462	27	4462	8.71657	1.32764	8.79807	8.30552	9.21055	3.76363	2.43599	2	14.244	0.0932074	0.0948316	10.545	14	0.235227	1	0.647244	13.0676	0.000598573	3.22288	8.77138	0.453101	0.0589039	-1.02815	0.969246	-0.492545	0.905022	-2.75527	5.06265	0.0152886	0.000164294	1.81563	3.78438	0.175591	0.0211788
12763_at	Cmah	cytidine monophospho-N-acetylneuraminic acid hydroxylase	Mm.8396	ENSMUSG00000016756	1.14.18.2	13	24327403; 24415121	12763	NM_001111110 /// NM_001284519 /// NM_001284520 /// NM_007717 /// NP_001104580 /// NP_001271448 /// NP_001271449 /// NP_031743 /// XM_011244265 /// XM_011244266 /// XM_011244274 /// XP_011242567 /// XP_011242568 /// XP_011242576	GO:0005737 - cytoplasm /// GO:0005783 - endoplasmic reticulum	GO:0016491 - oxidoreductase activity /// GO:0030338 - CMP-N-acetylneuraminate monooxygenase activity /// GO:0030338 - CMP-N-acetylneuraminate monooxygenase activity /// GO:0046872 - metal ion binding /// GO:0051536 - iron-sulfur cluster binding /// GO:0051537 - 2 iron, 2 sulfur cluster binding	GO:0006810 - transport /// GO:0046381 - CMP-N-acetylneuraminate metabolic process /// GO:0055114 - oxidation-reduction process	4476	27	4476	8.53982	0.222844	8.99867	8.31724	8.39258	1.73073	1.50789	2	14.244	0.015645	0.0159174	62.8242	14	0.108171	1	0.871243	48.1906	4.56917e-07	6.34016	8.5695	0.373577	1.14882	-0.675237	-0.473579	-0.681424	0.0753348	-9.30406	1.02861	1.96566e-07	0.320814	6.70649	0.493747	0.000526134	0.641553
12805_at	Cntn1	contactin 1	Mm.4911; Mm.470343	ENSMUSG00000055022	NA	15	92128127; 92161356; 92051164	12805	NM_001159647 /// NM_001159648 /// NM_007727 /// NP_001153119 /// NP_001153120 /// NP_031753 /// XM_006520383 /// XM_017316422 /// XM_017316423 /// XP_006520446 /// XP_017171911 /// XP_017171912	GO:0005886 - plasma membrane /// GO:0016020 - membrane /// GO:0031225 - anchored component of membrane /// GO:0043209 - myelin sheath /// GO:0045121 - membrane raft /// GO:0070062 - extracellular exosome	GO:0005515 - protein binding /// GO:0030246 - carbohydrate binding	GO:0007155 - cell adhesion /// GO:0007219 - Notch signaling pathway /// GO:0007399 - nervous system development /// GO:0010628 - positive regulation of gene expression /// GO:0010765 - positive regulation of sodium ion transport /// GO:0010976 - positive regulation of neuron projection development /// GO:0021549 - cerebellum development /// GO:0031175 - neuron projection development /// GO:005073…	4508	20	4508	4.91295	0.761546	5.25561	4.68597	4.88809	1.71236	0.950813	2	14.244	0.0534646	0.0543962	18.3837	14	0.107022	1	0.555265	8.89199	0.00311735	2.50621	4.94322	0.288795	1.08169	-0.890784	-0.190908	-0.569641	0.202121	-4.20738	1.49287	0.000846951	0.157289	3.07214	0.803302	0.0480972	0.476695
12816_at	Col12a1	collagen, type XII, alpha 1	Mm.3819	ENSMUSG00000032332	NA	9	-79598986	12816	NM_001290308 /// NM_007730 /// NP_001277237 /// XM_006510797 /// XM_006510800 /// XP_006510860 /// XP_006510863	GO:0005576 - extracellular region /// GO:0005578 - proteinaceous extracellular matrix /// GO:0005581 - collagen trimer /// GO:0005595 - collagen type XII trimer /// GO:0005615 - extracellular space /// GO:0005615 - extracellular space /// GO:0031012 - extracellular matrix /// GO:0031012 - extracellular matrix /// GO:0070062 - extracellular exosome /// GO:1903561 - extracellular vesicle	---	GO:0007155 - cell adhesion	4516	53	4516	5.01721	0.572749	4.89034	4.82757	5.40957	1.67472	1.10197	2	14.244	0.0402101	0.0409106	24.4435	14	0.10467	1	0.658002	13.7026	0.000480091	3.31868	5.04249	0.319445	-0.476307	-0.672807	1.14911	-0.0627708	0.582003	-0.534606	4.9568	0.601168	0.000200337	0.221004	3.69824	0.830676	0.0235842
12832_at	Col5a2	collagen, type V, alpha 2	Mm.10299	ENSMUSG00000026042	NA	1	-45374330	12832	NM_007737 /// NP_031763	GO:0005576 - extracellular region /// GO:0005578 - proteinaceous extracellular matrix /// GO:0005581 - collagen trimer /// GO:0005588 - collagen type V trimer /// GO:0005615 - extracellular space /// GO:0031012 - extracellular matrix /// GO:0031012 - extracellular matrix	GO:0005201 - extracellular matrix structural constituent /// GO:0046332 - SMAD binding /// GO:0046872 - metal ion binding	GO:0001501 - skeletal system development /// GO:0030199 - collagen fibril organization /// GO:0030199 - collagen fibril organization /// GO:0043588 - skin development /// GO:0043588 - skin development /// GO:0048592 - eye morphogenesis /// GO:0071230 - cellular response to amino acid stimulus /// GO:1903225 - negative regulation of endodermal cell differentiation	4531	29	4531	4.69935	0.266494	5.21276	4.48633	4.48418	2.1336	1.86711	2	14.244	0.0187095	0.0190353	52.534	14	0.13335	1	0.875097	49.8974	3.6799e-07	6.43416	4.72776	0.42003	1.1547	-0.574791	-0.579906	-0.726436	-0.00214844	-9.07005	-0.0268247	2.6897e-07	0.978972	6.5703	0.00922984	0.00064853	0.99302
12837_at	Col8a1	collagen, type VIII, alpha 1	Mm.130388	ENSMUSG00000068196	NA	16	-57624255	12837	NM_007739 /// NP_031765	GO:0005576 - extracellular region /// GO:0005578 - proteinaceous extracellular matrix /// GO:0005581 - collagen trimer /// GO:0005604 - basement membrane /// GO:0005615 - extracellular space /// GO:0031012 - extracellular matrix /// GO:0070062 - extracellular exosome	---	GO:0001525 - angiogenesis /// GO:0007155 - cell adhesion /// GO:0010811 - positive regulation of cell-substrate adhesion /// GO:0048593 - camera-type eye morphogenesis /// GO:0050673 - epithelial cell proliferation	4536	23	4536	6.67793	3.27428	5.89716	7.488	6.32461	11.54	8.26569	2	14.244	0.229871	0.233877	4.27575	14	0.721248	1	0.716266	17.979	0.00012695	3.89637	6.56992	0.823303	-0.817151	1.11512	-0.297965	1.59084	-1.16339	5.66667	-4.14408	5.44784e-05	0.000959144	4.26378	3.01812	0.0113547	0.0505474
12843_at	Col1a2	collagen, type I, alpha 2	Mm.277792	ENSMUSG00000029661	NA	6	4505617	12843	NM_007743 /// NP_031769	GO:0005576 - extracellular region /// GO:0005578 - proteinaceous extracellular matrix /// GO:0005581 - collagen trimer /// GO:0005584 - collagen type I trimer /// GO:0005584 - collagen type I trimer /// GO:0005615 - extracellular space /// GO:0005615 - extracellular space /// GO:0005783 - endoplasmic reticulum /// GO:0031012 - extracellular matrix /// GO:0031012 - extracellular matrix /// GO:0070…	GO:0002020 - protease binding /// GO:0005201 - extracellular matrix structural constituent /// GO:0005515 - protein binding /// GO:0030674 - protein binding, bridging /// GO:0042802 - identical protein binding /// GO:0046332 - SMAD binding /// GO:0046872 - metal ion binding /// GO:0048407 - platelet-derived growth factor binding	GO:0001501 - skeletal system development /// GO:0001568 - blood vessel development /// GO:0007179 - transforming growth factor beta receptor signaling pathway /// GO:0007266 - Rho protein signal transduction /// GO:0008217 - regulation of blood pressure /// GO:0030199 - collagen fibril organization /// GO:0043589 - skin morphogenesis /// GO:0070208 - protein heterotrimerization /// GO:0071230 - c…	4541	32	4541	6.31393	0.563115	6.76032	6.10993	6.15313	1.98002	1.4169	2	14.244	0.0395338	0.0402225	24.8617	14	0.123751	1	0.715601	17.9202	0.000129089	3.88911	6.34113	0.363673	1.15266	-0.635714	-0.516948	-0.650384	0.043192	-5.58636	0.37099	6.2912e-05	0.716104	4.20127	0.145024	0.0121778	0.889703
12869_at	Cox8b	cytochrome c oxidase subunit VIIIb	Mm.3841	ENSMUSG00000025488	1.9.3.1	7	-140898941	12869	NM_007751 /// NP_031777	GO:0005739 - mitochondrion /// GO:0005743 - mitochondrial inner membrane /// GO:0005751 - mitochondrial respiratory chain complex IV /// GO:0016020 - membrane /// GO:0016021 - integral component of membrane	GO:0004129 - cytochrome-c oxidase activity	GO:0006123 - mitochondrial electron transport, cytochrome c to oxygen /// GO:1902600 - hydrogen ion transmembrane transport	4558	23	4558	4.35452	0.94448	4.82821	4.17606	4.13066	2.53986	1.59538	2	14.244	0.0663074	0.0674628	14.823	14	0.158741	1	0.628137	12.0302	0.000871507	3.05973	4.37831	0.390282	1.15275	-0.518215	-0.634531	-0.652145	-0.0453962	-4.3252	-0.30108	0.000672541	0.767704	3.17228	0.114806	0.0434883	0.912929
12928_at	Crk	v-crk avian sarcoma virus CT10 oncogene homolog	Mm.280125	ENSMUSG00000017776	NA	11	75679258	12928	NM_001277219 /// NM_001277221 /// NM_133656 /// NP_001264148 /// NP_001264150 /// NP_598417 /// XM_006532124 /// XM_006532125 /// XP_006532187 /// XP_006532188	GO:0005737 - cytoplasm /// GO:0005886 - plasma membrane /// GO:0015629 - actin cytoskeleton /// GO:0016020 - membrane /// GO:0043234 - protein complex /// GO:0043234 - protein complex /// GO:0045121 - membrane raft /// GO:0070062 - extracellular exosome	GO:0001784 - phosphotyrosine residue binding /// GO:0005070 - SH3/SH2 adaptor activity /// GO:0005070 - SH3/SH2 adaptor activity /// GO:0005159 - insulin-like growth factor receptor binding /// GO:0005515 - protein binding /// GO:0008092 - cytoskeletal protein binding /// GO:0017124 - SH3 domain binding /// GO:0019899 - enzyme binding /// GO:0019904 - protein domain specific binding /// GO:003067…	GO:0008360 - regulation of cell shape /// GO:0009966 - regulation of signal transduction /// GO:0014911 - positive regulation of smooth muscle cell migration /// GO:0030307 - positive regulation of cell growth /// GO:0032956 - regulation of actin cytoskeleton organization /// GO:0032956 - regulation of actin cytoskeleton organization /// GO:0035020 - regulation of Rac protein signal transduction …	4588	24	4588	9.2114	0.112425	9.08008	9.3111	9.20312	0.268582	0.156157	2	14.244	0.00789304	0.00803033	124.528	14	0.0167864	1	0.581414	9.89207	0.00202495	2.69358	9.1981	0.115595	-1.02102	0.977568	0.0434475	0.231027	-0.10798	4.44103	-2.0757	0.000536841	0.0564944	3.27015	1.24799	0.0386708	0.311618
12934_at	Dpysl2	dihydropyrimidinase-like 2	Mm.352648; Mm.475100	ENSMUSG00000022048	NA	14	-66802863	12934	NM_009955 /// NP_034085 /// XM_006518508 /// XP_006518571	GO:0005737 - cytoplasm /// GO:0005739 - mitochondrion /// GO:0005829 - cytosol /// GO:0005856 - cytoskeleton /// GO:0005874 - microtubule /// GO:0005886 - plasma membrane /// GO:0016020 - membrane /// GO:0030424 - axon /// GO:0030425 - dendrite /// GO:0030425 - dendrite /// GO:0030426 - growth cone /// GO:0043005 - neuron projection /// GO:0043025 - neuronal cell body /// GO:0043025 - neuronal ce…	GO:0005515 - protein binding /// GO:0008017 - microtubule binding /// GO:0016787 - hydrolase activity /// GO:0016810 - hydrolase activity, acting on carbon-nitrogen (but not peptide) bonds /// GO:0019901 - protein kinase binding /// GO:0042802 - identical protein binding	GO:0006897 - endocytosis /// GO:0007010 - cytoskeleton organization /// GO:0007275 - multicellular organism development /// GO:0007399 - nervous system development /// GO:0007411 - axon guidance /// GO:0007420 - brain development /// GO:0010975 - regulation of neuron projection development /// GO:0014049 - positive regulation of glutamate secretion /// GO:0030154 - cell differentiation /// GO:003…	4592	18	4592	7.67848	0.27187	7.94142	7.50167	7.66309	0.837559	0.565688	2	14.244	0.0190869	0.0194193	51.4951	14	0.0523474	1	0.675401	14.8187	0.000331009	3.48016	7.70206	0.222447	1.07602	-0.900821	-0.175202	-0.439744	0.161412	-5.43594	1.99531	8.25745e-05	0.0655022	4.08315	1.18374	0.0146321	0.331093
12978_at	Csf1r	colony stimulating factor 1 receptor	Mm.22574	ENSMUSG00000024621	2.7.10.1	18	61105571	12978	NM_001037859 /// NM_007779 /// NP_001032948 /// XM_006525584 /// XM_006525585 /// XM_006525586 /// XM_017317810 /// XP_006525647 /// XP_006525648 /// XP_006525649 /// XP_017173299 /// XR_001782332	GO:0005654 - nucleoplasm /// GO:0005886 - plasma membrane /// GO:0005886 - plasma membrane /// GO:0009986 - cell surface /// GO:0016020 - membrane /// GO:0016021 - integral component of membrane /// GO:0043231 - intracellular membrane-bounded organelle /// GO:1990682 - CSF1-CSF1R complex	GO:0000166 - nucleotide binding /// GO:0004672 - protein kinase activity /// GO:0004713 - protein tyrosine kinase activity /// GO:0004714 - transmembrane receptor protein tyrosine kinase activity /// GO:0005011 - macrophage colony-stimulating factor receptor activity /// GO:0005011 - macrophage colony-stimulating factor receptor activity /// GO:0005011 - macrophage colony-stimulating factor recep…	GO:0001934 - positive regulation of protein phosphorylation /// GO:0002376 - immune system process /// GO:0006468 - protein phosphorylation /// GO:0006954 - inflammatory response /// GO:0007169 - transmembrane receptor protein tyrosine kinase signaling pathway /// GO:0007169 - transmembrane receptor protein tyrosine kinase signaling pathway /// GO:0007411 - axon guidance /// GO:0008283 - cell pro…	4622	23	4622	7.68672	1.01291	8.52489	7.32352	7.35703	5.99238	4.97947	2	14.244	0.0711113	0.0723505	13.8216	14	0.374524	1	0.830968	35.0118	3.17403e-06	5.49839	7.73515	0.684139	1.15435	-0.601668	-0.552686	-1.20136	0.03351	-7.69394	0.21461	1.92777e-06	0.833114	5.71494	0.0792956	0.00169032	0.939949
13026_at	Pcyt1a	phosphate cytidylyltransferase 1, choline, alpha isoform	Mm.98775	ENSMUSG00000005615	2.7.7.15	16	32431229; 32430920; 32431019	13026	NM_001163159 /// NM_001163160 /// NM_009981 /// NP_001156631 /// NP_001156632 /// NP_034111	GO:0005635 - nuclear envelope /// GO:0005737 - cytoplasm /// GO:0005783 - endoplasmic reticulum /// GO:0005789 - endoplasmic reticulum membrane /// GO:0005886 - plasma membrane /// GO:0016020 - membrane /// GO:0042587 - glycogen granule	GO:0003824 - catalytic activity /// GO:0004105 - choline-phosphate cytidylyltransferase activity /// GO:0005515 - protein binding /// GO:0005516 - calmodulin binding /// GO:0008289 - lipid binding /// GO:0016740 - transferase activity /// GO:0016779 - nucleotidyltransferase activity /// GO:0031210 - phosphatidylcholine binding /// GO:0042803 - protein homodimerization activity	GO:0006629 - lipid metabolic process /// GO:0006656 - phosphatidylcholine biosynthetic process /// GO:0006656 - phosphatidylcholine biosynthetic process /// GO:0006656 - phosphatidylcholine biosynthetic process /// GO:0006657 - CDP-choline pathway /// GO:0008654 - phospholipid biosynthetic process /// GO:0009058 - biosynthetic process	4656	27	4656	8.31185	1.03721	7.9302	8.62026	8.26172	2.44384	1.40663	2	14.244	0.0728174	0.0740863	13.4978	14	0.15274	1	0.575583	9.65864	0.00223431	2.65086	8.27073	0.345114	-0.986694	1.0128	-0.0261012	0.690052	-0.358538	4.36725	-2.26914	0.00061962	0.0393009	3.20787	1.4056	0.041703	0.266758
13046_at	Celf1	CUGBP, Elav-like family member 1	Mm.29495; Mm.490161	ENSMUSG00000005506; ENSMUSG00000110883	NA	2	90940396	13046	NM_001244891 /// NM_001244903 /// NM_017368 /// NM_198683 /// NP_001231820 /// NP_001231832 /// NP_059064 /// NP_941955 /// XM_006498661 /// XM_006498662 /// XM_006498663 /// XM_006498664 /// XM_006498665 /// XM_006498667 /// XM_006498668 /// XM_006498669 /// XM_017315295 /// XM_017315297 /// XP_006498724 /// XP_006498725 /// XP_006498726 /// XP_006498727 /// XP_006498728 /// XP_006498730 /// XP_…	GO:0005634 - nucleus /// GO:0005634 - nucleus /// GO:0005737 - cytoplasm /// GO:0005737 - cytoplasm	GO:0003676 - nucleic acid binding /// GO:0003723 - RNA binding /// GO:0031369 - translation initiation factor binding	GO:0006376 - mRNA splice site selection /// GO:0006397 - mRNA processing /// GO:0007286 - spermatid development /// GO:0008380 - RNA splicing /// GO:0040018 - positive regulation of multicellular organism growth	4668	33	4668	9.29861	0.0822317	9.16645	9.37054	9.33008	0.210724	0.128493	2	14.244	0.00577335	0.00587369	170.251	14	0.0131703	1	0.609767	11.1281	0.00122886	2.9105	9.28902	0.108059	-1.13429	0.754345	0.379942	0.204084	-0.0404576	4.58709	-0.909346	0.00040484	0.378297	3.39272	0.422167	0.0337079	0.687147
13120_at	Cyp4b1	cytochrome P450, family 4, subfamily b, polypeptide 1	Mm.1840	ENSMUSG00000028713	NA	4	-115624727	13120	NM_007823 /// NP_031849	GO:0005783 - endoplasmic reticulum /// GO:0016020 - membrane /// GO:0043231 - intracellular membrane-bounded organelle	GO:0004497 - monooxygenase activity /// GO:0005506 - iron ion binding /// GO:0008144 - drug binding /// GO:0015643 - toxic substance binding /// GO:0016491 - oxidoreductase activity /// GO:0016705 - oxidoreductase activity, acting on paired donors, with incorporation or reduction of molecular oxygen /// GO:0018585 - fluorene oxygenase activity /// GO:0020037 - heme binding /// GO:0046872 - metal …	GO:0006725 - cellular aromatic compound metabolic process /// GO:0018879 - biphenyl metabolic process /// GO:0018917 - fluorene metabolic process /// GO:0042738 - exogenous drug catabolic process /// GO:0055114 - oxidation-reduction process	4714	14	4714	11.6301	1.64242	11.1539	12.0946	11.4559	4.43814	2.79573	2	14.244	0.115306	0.117315	8.52403	14	0.277384	1	0.629932	12.1231	0.000841984	3.0747	11.5681	0.480273	-0.862418	1.09617	-0.233754	0.940658	-0.638728	4.73096	-3.21243	0.0003073	0.00614667	3.51244	2.21136	0.028834	0.117153
13121_at	Cyp51	cytochrome P450, family 51	Mm.140158	ENSMUSG00000001467	1.14.13.70	5	-4080673	13121	NM_020010 /// NP_064394	GO:0005783 - endoplasmic reticulum /// GO:0005783 - endoplasmic reticulum /// GO:0005886 - plasma membrane /// GO:0016020 - membrane /// GO:0016021 - integral component of membrane /// GO:0043231 - intracellular membrane-bounded organelle	GO:0004497 - monooxygenase activity /// GO:0005506 - iron ion binding /// GO:0008398 - sterol 14-demethylase activity /// GO:0008398 - sterol 14-demethylase activity /// GO:0016491 - oxidoreductase activity /// GO:0016705 - oxidoreductase activity, acting on paired donors, with incorporation or reduction of molecular oxygen /// GO:0020037 - heme binding /// GO:0046872 - metal ion binding	GO:0006629 - lipid metabolic process /// GO:0006694 - steroid biosynthetic process /// GO:0006695 - cholesterol biosynthetic process /// GO:0008202 - steroid metabolic process /// GO:0008203 - cholesterol metabolic process /// GO:0016126 - sterol biosynthetic process /// GO:0033488 - cholesterol biosynthetic process via 24,25-dihydrolanosterol /// GO:0033488 - cholesterol biosynthetic process via…	4715	27	4715	8.49189	2.82255	9.55232	7.84584	8.33594	11.4884	8.66581	2	14.244	0.198157	0.201611	4.96005	14	0.718023	1	0.754312	21.866	4.55317e-05	4.34169	8.57803	0.878621	1.10888	-0.833341	-0.275541	-1.70648	0.490095	-6.54695	1.88026	1.19218e-05	0.08068	4.92366	1.09323	0.00459315	0.361058
13138_at	Dag1	dystroglycan 1	Mm.7524; Mm.491797	ENSMUSG00000039952	NA	9	-108204860; -108204860	13138	NM_001276481 /// NM_001276482 /// NM_001276485 /// NM_001276486 /// NM_001276492 /// NM_001276493 /// NM_001276494 /// NM_010017 /// NP_001263410 /// NP_001263411 /// NP_001263414 /// NP_001263415 /// NP_001263421 /// NP_001263422 /// NP_034147 /// XM_006511636 /// XP_006511699	GO:0005576 - extracellular region /// GO:0005604 - basement membrane /// GO:0005604 - basement membrane /// GO:0005615 - extracellular space /// GO:0005615 - extracellular space /// GO:0005634 - nucleus /// GO:0005654 - nucleoplasm /// GO:0005737 - cytoplasm /// GO:0005856 - cytoskeleton /// GO:0005886 - plasma membrane /// GO:0005886 - plasma membrane /// GO:0005911 - cell-cell junction /// GO:0…	GO:0002162 - dystroglycan binding /// GO:0003779 - actin binding /// GO:0005509 - calcium ion binding /// GO:0005515 - protein binding /// GO:0008307 - structural constituent of muscle /// GO:0015631 - tubulin binding /// GO:0017166 - vinculin binding /// GO:0042169 - SH2 domain binding /// GO:0043236 - laminin binding /// GO:0043237 - laminin-1 binding /// GO:0051393 - alpha-actinin binding	GO:0001954 - positive regulation of cell-matrix adhesion /// GO:0002011 - morphogenesis of an epithelial sheet /// GO:0006509 - membrane protein ectodomain proteolysis /// GO:0006607 - NLS-bearing protein import into nucleus /// GO:0007016 - cytoskeletal anchoring at plasma membrane /// GO:0010470 - regulation of gastrulation /// GO:0010717 - regulation of epithelial to mesenchymal transition ///…	4725	22	4725	9.87034	0.109251	9.99628	9.75753	9.90234	0.28275	0.1735	2	14.244	0.00767021	0.00780361	128.146	14	0.0176719	1	0.613615	11.31	0.00114506	2.94117	9.88538	0.120272	0.922014	-1.06302	0.141004	-0.238744	0.14481	-4.65556	2.82383	0.000354957	0.0133482	3.44982	1.87458	0.03107	0.164781
13194_at	Ddb1	damage specific DNA binding protein 1	Mm.289915; Mm.466856	ENSMUSG00000024740	NA	19	10605624	13194	NM_015735 /// NP_056550 /// XM_006526639 /// XP_006526702	GO:0000784 - nuclear chromosome, telomeric region /// GO:0005615 - extracellular space /// GO:0005634 - nucleus /// GO:0005634 - nucleus /// GO:0005654 - nucleoplasm /// GO:0005737 - cytoplasm /// GO:0031461 - cullin-RING ubiquitin ligase complex /// GO:0031464 - Cul4A-RING E3 ubiquitin ligase complex /// GO:0031465 - Cul4B-RING E3 ubiquitin ligase complex /// GO:0043234 - protein complex /// GO:…	GO:0003676 - nucleic acid binding /// GO:0003677 - DNA binding /// GO:0003684 - damaged DNA binding /// GO:0003684 - damaged DNA binding /// GO:0005515 - protein binding /// GO:0030674 - protein binding, bridging /// GO:0032403 - protein complex binding /// GO:0071987 - WD40-repeat domain binding /// GO:0097602 - cullin family protein binding	GO:0006281 - DNA repair /// GO:0006289 - nucleotide-excision repair /// GO:0006974 - cellular response to DNA damage stimulus /// GO:0010498 - proteasomal protein catabolic process /// GO:0016055 - Wnt signaling pathway /// GO:0016567 - protein ubiquitination /// GO:0035518 - histone H2A monoubiquitination /// GO:0042787 - protein ubiquitination involved in ubiquitin-dependent protein catabolic p…	4751	27	4751	10.484	0.103097	10.355	10.5633	10.502	0.231962	0.128865	2	14.244	0.00723819	0.00736406	135.795	14	0.0144976	1	0.555544	8.90176	0.00310384	2.5081	10.4734	0.107052	-1.10623	0.839814	0.266412	0.208328	-0.0613839	4.18192	-1.2322	0.000890367	0.237826	3.05043	0.623741	0.0491112	0.567541
13370_at	Dio1	deiodinase, iodothyronine, type I	Mm.148342	ENSMUSG00000034785	NA	4	-107291464	13370	NM_007860 /// NP_031886	GO:0005783 - endoplasmic reticulum /// GO:0016020 - membrane /// GO:0016021 - integral component of membrane	GO:0004800 - thyroxine 5_-deiodinase activity /// GO:0004800 - thyroxine 5_-deiodinase activity /// GO:0008430 - selenium binding /// GO:0016491 - oxidoreductase activity	GO:0042446 - hormone biosynthetic process /// GO:0055114 - oxidation-reduction process	4785	15	4785	8.95626	0.828864	10.0767	8.60854	8.32266	9.95918	9.13032	2	14.244	0.0581907	0.0592046	16.8906	14	0.622449	1	0.916774	78.4517	2.04221e-08	7.6899	9.00262	0.941077	1.1413	-0.418761	-0.722542	-1.46814	-0.285882	-10.394	-2.02397	4.90862e-08	0.0621505	7.30904	1.20656	0.000226939	0.324686
13427_at	Dync1i2	dynein cytoplasmic 1 intermediate chain 2	Mm.249479	ENSMUSG00000027012	NA	2	71211945; 71211705	13427	NM_001198872 /// NM_001198873 /// NM_001198874 /// NM_001198875 /// NM_001198876 /// NM_001198877 /// NM_001198878 /// NM_001347173 /// NM_010064 /// NP_001185801 /// NP_001185802 /// NP_001185803 /// NP_001185804 /// NP_001185805 /// NP_001185806 /// NP_001185807 /// NP_001334102 /// NP_034194 /// XM_006498674 /// XM_006498676 /// XM_006498677 /// XM_006498678 /// XM_006498679 /// XM_006498680 /…	GO:0005737 - cytoplasm /// GO:0005739 - mitochondrion /// GO:0005856 - cytoskeleton /// GO:0005868 - cytoplasmic dynein complex /// GO:0005874 - microtubule /// GO:0030286 - dynein complex /// GO:0030424 - axon /// GO:0030426 - growth cone /// GO:0043025 - neuronal cell body	GO:0003774 - motor activity /// GO:0005515 - protein binding /// GO:0008574 - ATP-dependent microtubule motor activity, plus-end-directed /// GO:0032403 - protein complex binding /// GO:0045503 - dynein light chain binding /// GO:0045504 - dynein heavy chain binding	GO:0006810 - transport /// GO:0007018 - microtubule-based movement /// GO:0010970 - transport along microtubule /// GO:0010977 - negative regulation of neuron projection development /// GO:2000582 - positive regulation of ATP-dependent microtubule motor activity, plus-end-directed	4816	28	4816	9.15728	0.295677	8.90234	9.35547	9.13477	0.898126	0.602448	2	14.244	0.0207583	0.0211198	47.3489	14	0.0561328	1	0.670784	14.511	0.000366036	3.43648	9.13086	0.226588	-1.00851	0.991269	0.0172395	0.453125	-0.220703	5.37113	-2.61611	9.29279e-05	0.0201059	4.03185	1.69668	0.015344	0.19823
13476_at	Reep5	receptor accessory protein 5	Mm.280075	ENSMUSG00000005873	NA	18	-34344885	13476	NM_007874 /// NP_031900	GO:0005783 - endoplasmic reticulum /// GO:0016020 - membrane /// GO:0016021 - integral component of membrane /// GO:0070062 - extracellular exosome /// GO:0071782 - endoplasmic reticulum tubular network /// GO:0071782 - endoplasmic reticulum tubular network	GO:0005515 - protein binding	GO:0008150 - biological_process	4828	22	4828	7.84538	0.479847	8.17684	7.65374	7.78223	1.3062	0.826349	2	14.244	0.0336879	0.0342748	29.176	14	0.0816372	1	0.632638	12.2648	0.000799128	3.09738	7.87093	0.272599	1.12218	-0.79676	-0.325416	-0.523099	0.128488	-4.86733	1.19555	0.000237165	0.251397	3.62495	0.59964	0.0260502	0.580583
13521_at	Slc26a2	solute carrier family 26 (sulfate transporter), member 2	Mm.24803	ENSMUSG00000034320	NA	18	-61196853	13521	NM_007885 /// NP_031911	GO:0005886 - plasma membrane /// GO:0005887 - integral component of plasma membrane /// GO:0005887 - integral component of plasma membrane /// GO:0016020 - membrane /// GO:0016021 - integral component of membrane /// GO:0016324 - apical plasma membrane /// GO:0031528 - microvillus membrane /// GO:0070062 - extracellular exosome	GO:0005254 - chloride channel activity /// GO:0008271 - secondary active sulfate transmembrane transporter activity /// GO:0015106 - bicarbonate transmembrane transporter activity /// GO:0015116 - sulfate transmembrane transporter activity /// GO:0015116 - sulfate transmembrane transporter activity /// GO:0015301 - anion:anion antiporter activity /// GO:0019531 - oxalate transmembrane transporter…	GO:0001503 - ossification /// GO:0006810 - transport /// GO:0006811 - ion transport /// GO:0008272 - sulfate transport /// GO:0015701 - bicarbonate transport /// GO:0042391 - regulation of membrane potential /// GO:0051453 - regulation of intracellular pH /// GO:0055085 - transmembrane transport /// GO:1902358 - sulfate transmembrane transport /// GO:1902476 - chloride transmembrane transport	4856	18	4856	7.06462	0.140188	7.19625	6.93025	7.12109	0.369168	0.22898	2	14.244	0.00984216	0.0100134	99.866	14	0.023073	1	0.62026	11.6326	0.00101194	2.99485	7.08253	0.137133	0.829291	-1.1105	0.281204	-0.266009	0.190848	-4.57925	3.28538	0.000410994	0.00531044	3.38617	2.27487	0.0339395	0.108679
13592_at	Ebf2	early B cell factor 2	Mm.319947	ENSMUSG00000022053	NA	14	67233291	13592	NM_001276387 /// NM_010095 /// NP_001263316 /// NP_034225 /// XM_011244945 /// XP_011243247	GO:0005634 - nucleus	GO:0000978 - RNA polymerase II core promoter proximal region sequence-specific DNA binding /// GO:0001077 - transcriptional activator activity, RNA polymerase II core promoter proximal region sequence-specific binding /// GO:0003677 - DNA binding /// GO:0003682 - chromatin binding /// GO:0005515 - protein binding /// GO:0046872 - metal ion binding	GO:0001709 - cell fate determination /// GO:0006351 - transcription, DNA-templated /// GO:0006355 - regulation of transcription, DNA-templated /// GO:0007275 - multicellular organism development /// GO:0035563 - positive regulation of chromatin binding /// GO:0045893 - positive regulation of transcription, DNA-templated /// GO:0045944 - positive regulation of transcription from RNA polymerase II …	4880	25	4880	3.9163	0.0298144	3.98204	3.86705	3.91953	0.0684537	0.0386393	2	14.244	0.0020934	0.0021296	469.572	14	0.00427835	1	0.564459	9.22885	0.0026878	2.5706	3.92287	0.0575673	1.02775	-0.969719	-0.0580335	-0.114989	0.0524833	-4.29214	1.95902	0.000717403	0.069984	3.14424	1.155	0.04445	0.340193
13595_at	Ebp	phenylalkylamine Ca2+ antagonist (emopamil) binding protein	Mm.27183	ENSMUSG00000031168	5.3.3.5	X	-8185328	13595	NM_007898 /// NP_031924	GO:0005634 - nucleus /// GO:0005635 - nuclear envelope /// GO:0005783 - endoplasmic reticulum /// GO:0005789 - endoplasmic reticulum membrane /// GO:0016020 - membrane /// GO:0016021 - integral component of membrane /// GO:0031410 - cytoplasmic vesicle /// GO:0043231 - intracellular membrane-bounded organelle	GO:0000247 - C-8 sterol isomerase activity /// GO:0000247 - C-8 sterol isomerase activity /// GO:0000247 - C-8 sterol isomerase activity /// GO:0004769 - steroid delta-isomerase activity /// GO:0016853 - isomerase activity /// GO:0047750 - cholestenol delta-isomerase activity	GO:0006629 - lipid metabolic process /// GO:0006694 - steroid biosynthetic process /// GO:0006695 - cholesterol biosynthetic process /// GO:0008202 - steroid metabolic process /// GO:0008203 - cholesterol metabolic process /// GO:0016125 - sterol metabolic process /// GO:0016126 - sterol biosynthetic process /// GO:0016126 - sterol biosynthetic process /// GO:0030097 - hemopoiesis	4882	26	4882	8.67535	0.375371	9.06181	8.50223	8.53125	1.43574	1.06037	2	14.244	0.0263532	0.0268122	37.2964	14	0.0897339	1	0.738553	20.1185	7.08975e-05	4.14937	8.69843	0.31503	1.15348	-0.622793	-0.530682	-0.559579	0.0290179	-5.88692	0.305276	3.68772e-05	0.764572	4.43324	0.116582	0.00901646	0.911396
13605_at	Ect2	ect2 oncogene	Mm.261453	ENSMUSG00000027699	NA	3	-27097221; -27097221	13605	NM_001177625 /// NM_001177626 /// NM_007900 /// NP_001171096 /// NP_001171097 /// NP_031926 /// XM_006535385 /// XM_006535386 /// XP_006535448 /// XP_006535449	GO:0005634 - nucleus /// GO:0005634 - nucleus /// GO:0005737 - cytoplasm /// GO:0005737 - cytoplasm /// GO:0005829 - cytosol /// GO:0005856 - cytoskeleton /// GO:0005911 - cell-cell junction /// GO:0005923 - bicellular tight junction /// GO:0030054 - cell junction /// GO:0030496 - midbody /// GO:0032154 - cleavage furrow /// GO:0072686 - mitotic spindle /// GO:0097149 - centralspindlin complex	GO:0004871 - signal transducer activity /// GO:0005085 - guanyl-nucleotide exchange factor activity /// GO:0005089 - Rho guanyl-nucleotide exchange factor activity /// GO:0005096 - GTPase activator activity /// GO:0005515 - protein binding /// GO:0017048 - Rho GTPase binding /// GO:0042803 - protein homodimerization activity	GO:0000281 - mitotic cytokinesis /// GO:0000902 - cell morphogenesis /// GO:0000910 - cytokinesis /// GO:0006810 - transport /// GO:0007049 - cell cycle /// GO:0007399 - nervous system development /// GO:0015031 - protein transport /// GO:0030154 - cell differentiation /// GO:0032147 - activation of protein kinase activity /// GO:0032467 - positive regulation of cytokinesis /// GO:0035023 - regul…	4887	22	4887	5.59024	1.65333	6.80642	5.00377	5.19512	12.2371	10.5838	2	14.244	0.116072	0.118095	8.46774	14	0.764819	1	0.864892	45.5912	6.43754e-07	6.19128	5.66844	0.990159	1.1493	-0.671275	-0.478023	-1.80266	0.19135	-9.03632	0.959198	2.81545e-07	0.353459	6.55045	0.451661	0.00064853	0.668284
13645_at	Egf	epidermal growth factor	Mm.252481	ENSMUSG00000028017	NA	3	-129677576; -129677576	13645	NM_001310737 /// NM_001329594 /// NM_010113 /// NP_001297666 /// NP_001316523 /// NP_034243 /// XM_006500990 /// XM_011240010 /// XM_011240011 /// XP_006501053 /// XP_011238312 /// XP_011238313 /// XR_001783650	GO:0005615 - extracellular space /// GO:0005615 - extracellular space /// GO:0005765 - lysosomal membrane /// GO:0005886 - plasma membrane /// GO:0016020 - membrane /// GO:0016021 - integral component of membrane /// GO:0043235 - receptor complex /// GO:0070062 - extracellular exosome	GO:0004713 - protein tyrosine kinase activity /// GO:0005154 - epidermal growth factor receptor binding /// GO:0005154 - epidermal growth factor receptor binding /// GO:0005509 - calcium ion binding /// GO:0005515 - protein binding /// GO:0008083 - growth factor activity /// GO:0017147 - Wnt-protein binding /// GO:0042813 - Wnt-activated receptor activity	GO:0000186 - activation of MAPKK activity /// GO:0000187 - activation of MAPK activity /// GO:0001525 - angiogenesis /// GO:0002092 - positive regulation of receptor internalization /// GO:0007173 - epidermal growth factor receptor signaling pathway /// GO:0007173 - epidermal growth factor receptor signaling pathway /// GO:0007173 - epidermal growth factor receptor signaling pathway /// GO:000726…	4914	21	4914	12.0185	0.244247	12.3206	11.9194	11.8551	0.902932	0.658685	2	14.244	0.0171476	0.0174462	57.3191	14	0.0564332	1	0.729496	19.2063	9.03595e-05	4.04403	12.0317	0.252274	1.14529	-0.445232	-0.700057	-0.401247	-0.0642857	-5.23304	-0.83841	0.000119745	0.415649	3.92174	0.381273	0.0176515	0.715121
13730_at	Emp1	epithelial membrane protein 1	Mm.182785	ENSMUSG00000030208	NA	6	135362930; 135367492	13730	NM_001288627 /// NM_001288628 /// NM_010128 /// NP_001275556 /// NP_001275557 /// NP_034258 /// XM_006505502 /// XP_006505565	GO:0005886 - plasma membrane /// GO:0016020 - membrane /// GO:0016021 - integral component of membrane	---	GO:0008219 - cell death /// GO:0016049 - cell growth /// GO:0032060 - bleb assembly	4951	26	4951	7.67915	0.869366	8.07375	7.37095	7.71602	2.31959	1.45022	2	14.244	0.0610341	0.0620975	16.1037	14	0.144974	1	0.625207	11.8805	0.000921612	3.03545	7.72024	0.351416	1.00596	-0.993936	-0.0120187	-0.702793	0.345061	-4.85831	2.38536	0.000241247	0.031474	3.61754	1.50205	0.0262155	0.241665
13850_at	Ephx2	epoxide hydrolase 2, cytoplasmic	Mm.15295	ENSMUSG00000022040	3.3.2.10	14	-66084371; -66084371; -66084371	13850	NM_001271402 /// NM_001271403 /// NM_001271421 /// NM_007940 /// NP_001258331 /// NP_001258332 /// NP_001258350 /// NP_031966	GO:0005737 - cytoplasm /// GO:0005777 - peroxisome /// GO:0005829 - cytosol /// GO:0070062 - extracellular exosome	GO:0000287 - magnesium ion binding /// GO:0003824 - catalytic activity /// GO:0004301 - epoxide hydrolase activity /// GO:0005102 - receptor binding /// GO:0015643 - toxic substance binding /// GO:0016787 - hydrolase activity /// GO:0016791 - phosphatase activity /// GO:0033885 - 10-hydroxy-9-(phosphonooxy)octadecanoate phosphatase activity /// GO:0042577 - lipid phosphatase activity /// GO:00428…	GO:0002539 - prostaglandin production involved in inflammatory response /// GO:0006629 - lipid metabolic process /// GO:0006954 - inflammatory response /// GO:0008152 - metabolic process /// GO:0009636 - response to toxic substance /// GO:0010628 - positive regulation of gene expression /// GO:0010628 - positive regulation of gene expression /// GO:0016311 - dephosphorylation /// GO:0019233 - sen…	4991	34	4991	10.4381	0.231264	10.1623	10.5957	10.4934	0.800814	0.56955	2	14.244	0.0162362	0.0165189	60.5368	14	0.0500509	1	0.711214	17.5395	0.000143967	3.84174	10.4171	0.226553	-1.12486	0.788301	0.336559	0.433433	-0.102344	5.8093	-1.37171	4.22816e-05	0.191374	4.37385	0.718117	0.00990909	0.518606
13866_at	Erbb2	erb-b2 receptor tyrosine kinase 2	Mm.290822	ENSMUSG00000062312	2.7.10.1	11	98412483	13866	NM_001003817 /// NP_001003817	GO:0005634 - nucleus /// GO:0005737 - cytoplasm /// GO:0005829 - cytosol /// GO:0005886 - plasma membrane /// GO:0005886 - plasma membrane /// GO:0005902 - microvillus /// GO:0009925 - basal plasma membrane /// GO:0010008 - endosome membrane /// GO:0016020 - membrane /// GO:0016021 - integral component of membrane /// GO:0016323 - basolateral plasma membrane /// GO:0016324 - apical plasma membran…	GO:0000166 - nucleotide binding /// GO:0001042 - RNA polymerase I core binding /// GO:0004672 - protein kinase activity /// GO:0004713 - protein tyrosine kinase activity /// GO:0004714 - transmembrane receptor protein tyrosine kinase activity /// GO:0004716 - signal transducer, downstream of receptor, with protein tyrosine kinase activity /// GO:0004888 - transmembrane signaling receptor activity…	GO:0001934 - positive regulation of protein phosphorylation /// GO:0006351 - transcription, DNA-templated /// GO:0006355 - regulation of transcription, DNA-templated /// GO:0006468 - protein phosphorylation /// GO:0007165 - signal transduction /// GO:0007166 - cell surface receptor signaling pathway /// GO:0007169 - transmembrane receptor protein tyrosine kinase signaling pathway /// GO:0007399 -…	5005	24	5005	8.10901	0.426677	8.39153	7.92285	8.08711	1.07075	0.644078	2	14.244	0.0299551	0.0304769	32.8117	14	0.0669222	1	0.601518	10.7507	0.00142603	2.84587	8.13383	0.237808	1.08365	-0.887184	-0.196469	-0.468681	0.164258	-4.62472	1.62082	0.000376593	0.126977	3.42413	0.896275	0.0323847	0.433842
13929_at	Amz2	archaelysin family metallopeptidase 2	Mm.211850	ENSMUSG00000020610	NA	11	109425945; 109426219	13929	NM_001252193 /// NM_025275 /// NP_001239122 /// NP_079551	GO:0005575 - cellular_component	GO:0008233 - peptidase activity /// GO:0008237 - metallopeptidase activity /// GO:0008270 - zinc ion binding /// GO:0016787 - hydrolase activity /// GO:0046872 - metal ion binding	GO:0006508 - proteolysis	5020	24	5020	8.62963	0.0954127	8.78918	8.56222	8.56445	0.275738	0.180325	2	14.244	0.00669873	0.00681519	146.731	14	0.0172336	1	0.653973	13.4596	0.000521948	3.28237	8.63862	0.130394	1.15466	-0.585888	-0.56877	-0.226956	0.00223214	-4.73576	0.0465768	0.000304498	0.963497	3.51642	0.0161495	0.0287818	0.987418
14020_at	Evi5	ecotropic viral integration site 5	Mm.35796	ENSMUSG00000011831	NA	5	-107744794	14020	NM_007964 /// NP_031990 /// XM_006534776 /// XM_006534777 /// XM_006534778 /// XM_006534779 /// XM_006534780 /// XM_006534781 /// XM_006534783 /// XM_006534784 /// XM_006534785 /// XM_006534786 /// XM_006534787 /// XM_011249407 /// XM_011249408 /// XM_017320659 /// XM_017320660 /// XP_006534839 /// XP_006534840 /// XP_006534841 /// XP_006534842 /// XP_006534843 /// XP_006534844 /// XP_006534846 /…	GO:0005622 - intracellular /// GO:0005634 - nucleus /// GO:0005737 - cytoplasm /// GO:0005829 - cytosol /// GO:0005856 - cytoskeleton /// GO:0012505 - endomembrane system	GO:0005096 - GTPase activator activity /// GO:0005096 - GTPase activator activity /// GO:0017137 - Rab GTPase binding /// GO:0017137 - Rab GTPase binding	GO:0006886 - intracellular protein transport /// GO:0007049 - cell cycle /// GO:0031338 - regulation of vesicle fusion /// GO:0042147 - retrograde transport, endosome to Golgi /// GO:0043087 - regulation of GTPase activity /// GO:0043547 - positive regulation of GTPase activity /// GO:0051301 - cell division /// GO:0090630 - activation of GTPase activity	5038	14	5038	9.69125	0.175227	9.49674	9.78013	9.76133	0.44426	0.269033	2	14.244	0.0123021	0.0125162	79.8964	14	0.0277663	1	0.605576	10.9345	0.00132584	2.87751	9.6794	0.15847	-1.15267	0.635669	0.516997	0.283397	-0.0188058	4.36364	-0.289565	0.000623984	0.776321	3.20483	0.109959	0.0418448	0.916921
14042_at	Ext1	exostoses (multiple) 1	Mm.309395	ENSMUSG00000061731	2.4.1.225 /// 2.4.1.224	15	-53068260	14042	NM_010162 /// NP_034292	GO:0005783 - endoplasmic reticulum /// GO:0005794 - Golgi apparatus /// GO:0016020 - membrane /// GO:0016021 - integral component of membrane /// GO:0030176 - integral component of endoplasmic reticulum membrane	GO:0008375 - acetylglucosaminyltransferase activity /// GO:0015020 - glucuronosyltransferase activity /// GO:0016740 - transferase activity /// GO:0016757 - transferase activity, transferring glycosyl groups /// GO:0042803 - protein homodimerization activity /// GO:0046872 - metal ion binding /// GO:0046982 - protein heterodimerization activity /// GO:0050508 - glucuronosyl-N-acetylglucosaminyl-p…	GO:0001503 - ossification /// GO:0006024 - glycosaminoglycan biosynthetic process /// GO:0006486 - protein glycosylation /// GO:0007369 - gastrulation /// GO:0007411 - axon guidance /// GO:0007411 - axon guidance /// GO:0007420 - brain development /// GO:0007492 - endoderm development /// GO:0007498 - mesoderm development /// GO:0015012 - heparan sulfate proteoglycan biosynthetic process /// GO:0…	5046	22	5046	9.62957	0.155739	9.36514	9.78739	9.67305	0.689146	0.533407	2	14.244	0.0109339	0.0111242	89.8941	14	0.0430716	1	0.774012	24.3923	2.51105e-05	4.60014	9.60853	0.218392	-1.11443	0.818997	0.295436	0.422246	-0.114342	6.89638	-1.8675	6.71788e-06	0.0825464	5.17277	1.0833	0.00328504	0.364598
140475_at	Bsnd	barttin CLCNK type accessory beta subunit	Mm.135448	ENSMUSG00000025418	NA	4	-106483457	140475	NM_080458 /// NP_536706	GO:0005886 - plasma membrane /// GO:0005887 - integral component of plasma membrane /// GO:0016020 - membrane /// GO:0016021 - integral component of membrane /// GO:0016323 - basolateral plasma membrane /// GO:0043234 - protein complex	GO:0005254 - chloride channel activity /// GO:0005515 - protein binding /// GO:0017081 - chloride channel regulator activity	GO:0006821 - chloride transport /// GO:0006873 - cellular ion homeostasis /// GO:0007605 - sensory perception of sound /// GO:0030007 - cellular potassium ion homeostasis /// GO:0030644 - cellular chloride ion homeostasis	5049	19	5049	8.22931	0.495145	8.515	7.95578	8.32656	1.47429	0.979144	2	14.244	0.0347619	0.0353675	28.2745	14	0.0921431	1	0.664147	14.0836	0.000421942	3.37475	8.26578	0.284526	0.875926	-1.08955	0.213624	-0.559229	0.370787	-5.12249	3.39638	0.000146958	0.0042509	3.83281	2.37152	0.0204758	0.0980425
14057_at	Sfxn1	sideroflexin 1	Mm.134191	ENSMUSG00000021474	NA	13	54071844	14057	NM_027324 /// NP_081600 /// XM_006516849 /// XM_006516850 /// XM_011244373 /// XP_006516912 /// XP_006516913 /// XP_011242675	GO:0005739 - mitochondrion /// GO:0005739 - mitochondrion /// GO:0005743 - mitochondrial inner membrane /// GO:0016020 - membrane /// GO:0016021 - integral component of membrane	GO:0003674 - molecular_function /// GO:0015075 - ion transmembrane transporter activity	GO:0006810 - transport /// GO:0006811 - ion transport /// GO:0006826 - iron ion transport /// GO:0006826 - iron ion transport /// GO:0030218 - erythrocyte differentiation /// GO:0055072 - iron ion homeostasis /// GO:0055085 - transmembrane transport	5077	21	5081	11.8142	0.0965044	11.679	11.8817	11.8551	0.22821	0.131705	2	14.244	0.00677537	0.00689317	145.071	14	0.0142631	1	0.577124	9.71942	0.00217752	2.66204	11.8052	0.110177	-1.14624	0.69392	0.452325	0.202744	-0.0266183	4.20654	-0.552277	0.000848341	0.58932	3.07143	0.229649	0.0480972	0.824814
14085_at	Fah	fumarylacetoacetate hydrolase	Mm.3798	ENSMUSG00000030630	3.7.1.2	7	-84585158	14085	NM_010176 /// NP_034306	GO:0070062 - extracellular exosome	GO:0003824 - catalytic activity /// GO:0004334 - fumarylacetoacetase activity /// GO:0004334 - fumarylacetoacetase activity /// GO:0016787 - hydrolase activity /// GO:0046872 - metal ion binding	GO:0006527 - arginine catabolic process /// GO:0006559 - L-phenylalanine catabolic process /// GO:0006572 - tyrosine catabolic process /// GO:0008152 - metabolic process /// GO:0009072 - aromatic amino acid family metabolic process	5121	26	5123	11.0232	0.144264	11.2188	10.9277	10.9613	0.418579	0.274315	2	14.244	0.0101283	0.0103046	97.0444	14	0.0261612	1	0.655349	13.542	0.000507312	3.29473	11.036	0.159262	1.14826	-0.679597	-0.468663	-0.291108	0.0335937	-4.94001	0.570077	0.000206766	0.577508	3.68452	0.238442	0.0237903	0.818344
140918_at	Slc7a12	solute carrier family 7 (cationic amino acid transporter, y+ system), member 12	Mm.215250	ENSMUSG00000039710	NA	3	14480698	140918	NM_080852 /// NP_543128 /// XM_006530052 /// XP_006530115	GO:0005737 - cytoplasm /// GO:0005886 - plasma membrane /// GO:0005887 - integral component of plasma membrane	GO:0015171 - amino acid transmembrane transporter activity /// GO:0015179 - L-amino acid transmembrane transporter activity /// GO:0015297 - antiporter activity	GO:0006865 - amino acid transport /// GO:0055085 - transmembrane transport	5131	24	5131	11.9047	0.812021	12.5993	11.5151	11.7555	4.39849	3.58647	2	14.244	0.0570082	0.0580015	17.2409	14	0.274905	1	0.815386	31.4557	5.94757e-06	5.22566	11.9566	0.569422	1.12868	-0.775433	-0.353247	-1.08424	0.240402	-7.75536	1.71954	1.75702e-06	0.107161	5.75522	0.969964	0.00162464	0.405248
14102_at	Fas	Fas (TNF receptor superfamily member 6)	Mm.1626	ENSMUSG00000024778	NA	19	34290658; 34290658	14102	NM_001146708 /// NM_007987 /// NP_001140180 /// NP_032013 /// XM_011247141 /// XP_011245443	GO:0005576 - extracellular region /// GO:0005615 - extracellular space /// GO:0005737 - cytoplasm /// GO:0005739 - mitochondrion /// GO:0005829 - cytosol /// GO:0005886 - plasma membrane /// GO:0005887 - integral component of plasma membrane /// GO:0009897 - external side of plasma membrane /// GO:0009986 - cell surface /// GO:0009986 - cell surface /// GO:0016020 - membrane /// GO:0016021 - inte…	GO:0002020 - protease binding /// GO:0004888 - transmembrane signaling receptor activity /// GO:0005031 - tumor necrosis factor-activated receptor activity /// GO:0005031 - tumor necrosis factor-activated receptor activity /// GO:0005515 - protein binding /// GO:0005516 - calmodulin binding /// GO:0019900 - kinase binding /// GO:0032403 - protein complex binding /// GO:0042802 - identical protein…	GO:0001934 - positive regulation of protein phosphorylation /// GO:0002377 - immunoglobulin production /// GO:0003014 - renal system process /// GO:0006915 - apoptotic process /// GO:0006915 - apoptotic process /// GO:0006924 - activation-induced cell death of T cells /// GO:0006924 - activation-induced cell death of T cells /// GO:0006925 - inflammatory cell apoptotic process /// GO:0006925 - in…	5133	30	5133	6.56454	0.307343	6.43037	6.8005	6.36836	0.979539	0.672196	2	14.244	0.0215773	0.0219531	45.5517	14	0.0612212	1	0.686237	15.5765	0.000259911	3.58518	6.53308	0.233664	-0.439564	1.14449	-0.704928	0.370137	-0.432143	4.30336	-5.02426	0.00070185	0.000176518	3.15376	3.75321	0.0441226	0.0219486
14164_at	Fgf1	fibroblast growth factor 1	Mm.241282	ENSMUSG00000036585	NA	18	-38838672	14164	NM_010197 /// NP_034327 /// XM_006525641 /// XM_006525642 /// XM_006525644 /// XM_006525645 /// XM_006525647 /// XM_006525648 /// XM_006525649 /// XM_011246841 /// XM_011246842 /// XM_011246843 /// XM_017317830 /// XM_017317831 /// XM_017317832 /// XP_006525704 /// XP_006525705 /// XP_006525707 /// XP_006525708 /// XP_006525710 /// XP_006525711 /// XP_006525712 /// XP_011245143 /// XP_011245144 /…	GO:0005576 - extracellular region /// GO:0005576 - extracellular region /// GO:0005578 - proteinaceous extracellular matrix /// GO:0005615 - extracellular space /// GO:0005615 - extracellular space /// GO:0005634 - nucleus /// GO:0005654 - nucleoplasm /// GO:0005730 - nucleolus /// GO:0005737 - cytoplasm /// GO:0005829 - cytosol	GO:0005104 - fibroblast growth factor receptor binding /// GO:0005178 - integrin binding /// GO:0005515 - protein binding /// GO:0008083 - growth factor activity /// GO:0008201 - heparin binding /// GO:0030544 - Hsp70 protein binding /// GO:0044548 - S100 protein binding	GO:0000187 - activation of MAPK activity /// GO:0001525 - angiogenesis /// GO:0001759 - organ induction /// GO:0001934 - positive regulation of protein phosphorylation /// GO:0007275 - multicellular organism development /// GO:0008283 - cell proliferation /// GO:0008284 - positive regulation of cell proliferation /// GO:0008543 - fibroblast growth factor receptor signaling pathway /// GO:0010595 …	5170	16	5170	9.52687	0.723148	10.2605	9.1822	9.27578	4.56104	3.83789	2	14.244	0.0507688	0.0516534	19.3598	14	0.285065	1	0.841451	37.7977	2.01176e-06	5.69642	9.57283	0.597378	1.15115	-0.653904	-0.497249	-1.0783	0.0935826	-8.17307	0.709316	9.46725e-07	0.489577	6.02378	0.310179	0.00118809	0.767091
14180_at	Fgf9	fibroblast growth factor 9	Mm.8846	ENSMUSG00000021974	NA	14	58072685	14180	NM_013518 /// NP_038546 /// XM_006518554 /// XP_006518617	GO:0005576 - extracellular region /// GO:0005604 - basement membrane /// GO:0005615 - extracellular space /// GO:0005737 - cytoplasm /// GO:0070062 - extracellular exosome	GO:0005104 - fibroblast growth factor receptor binding /// GO:0008083 - growth factor activity /// GO:0008201 - heparin binding	GO:0000122 - negative regulation of transcription from RNA polymerase II promoter /// GO:0001525 - angiogenesis /// GO:0001525 - angiogenesis /// GO:0001649 - osteoblast differentiation /// GO:0001654 - eye development /// GO:0002053 - positive regulation of mesenchymal cell proliferation /// GO:0002053 - positive regulation of mesenchymal cell proliferation /// GO:0002062 - chondrocyte different…	5186	12	5186	7.40162	1.28151	7.88894	7.04869	7.4084	3.34105	2.05954	2	14.244	0.089969	0.0915368	10.9246	14	0.208816	1	0.616434	11.4458	0.00108671	2.96389	7.44867	0.421569	1.04434	-0.948802	-0.0955382	-0.840248	0.35971	-4.78414	2.04809	0.000277694	0.0594509	3.55643	1.22584	0.027854	0.317882
14256_at	Flt3l	FMS-like tyrosine kinase 3 ligand	Mm.1658	ENSMUSG00000110206	NA	7	-45131188	14256	NM_013520 /// NP_038548 /// NR_102725 /// XM_006540606 /// XM_006540607 /// XM_006540608 /// XM_006540609 /// XM_006540610 /// XM_006540612 /// XM_011250793 /// XM_011250794 /// XP_006540669 /// XP_006540670 /// XP_006540671 /// XP_006540672 /// XP_006540673 /// XP_006540675 /// XP_011249095 /// XP_011249096 /// XR_882010 /// XR_882011 /// XR_882012 /// XR_882013 /// XR_882014 /// XR_882015 /// X…	GO:0005576 - extracellular region /// GO:0005615 - extracellular space /// GO:0005886 - plasma membrane /// GO:0009986 - cell surface /// GO:0016020 - membrane /// GO:0016021 - integral component of membrane /// GO:0031233 - intrinsic component of external side of plasma membrane	GO:0005125 - cytokine activity /// GO:0030971 - receptor tyrosine kinase binding /// GO:0030971 - receptor tyrosine kinase binding /// GO:0042803 - protein homodimerization activity	GO:0001934 - positive regulation of protein phosphorylation /// GO:0008284 - positive regulation of cell proliferation /// GO:0008284 - positive regulation of cell proliferation /// GO:0030098 - lymphocyte differentiation /// GO:0030885 - regulation of myeloid dendritic cell activation /// GO:0032825 - positive regulation of natural killer cell differentiation /// GO:0035162 - embryonic hemopoies…	5232	17	5232	4.98551	0.409012	5.33451	4.85589	4.81797	1.27599	0.86698	2	14.244	0.0287149	0.0292151	34.2288	14	0.0797495	1	0.679456	15.0963	0.000302659	3.51905	5.00279	0.287906	1.15219	-0.510245	-0.641949	-0.478626	-0.0379185	-4.82376	-0.382156	0.00025757	0.707987	3.58911	0.149975	0.0270082	0.885677
14269_at	Fnbp1	formin binding protein 1	Mm.52297; Mm.440993	ENSMUSG00000075415	NA	2	-31026205; -31026205; -31053234	14269	NM_001038700 /// NM_001177648 /// NM_001177649 /// NM_001177650 /// NM_001355105 /// NM_001355106 /// NM_019406 /// NP_001033789 /// NP_001171119 /// NP_001171120 /// NP_001171121 /// NP_001342034 /// NP_001342035 /// NP_062279 /// XM_006497684 /// XM_006497685 /// XM_006497686 /// XM_006497687 /// XM_006497688 /// XM_006497689 /// XM_006497690 /// XM_006497691 /// XM_006497692 /// XM_006497693 /…	GO:0005737 - cytoplasm /// GO:0005764 - lysosome /// GO:0005856 - cytoskeleton /// GO:0005886 - plasma membrane /// GO:0005905 - clathrin-coated pit /// GO:0016020 - membrane /// GO:0031410 - cytoplasmic vesicle	GO:0005515 - protein binding /// GO:0008289 - lipid binding /// GO:0042802 - identical protein binding	GO:0006897 - endocytosis /// GO:0007399 - nervous system development	5246	30	5246	7.46583	0.203211	7.65588	7.31013	7.49375	0.557409	0.354198	2	14.244	0.0142667	0.0145151	68.8939	14	0.0348381	1	0.635436	12.4134	0.00075681	3.12101	7.48659	0.172988	0.978653	-1.02006	0.041408	-0.345754	0.183622	-4.94366	2.62546	0.000205351	0.0197408	3.6875	1.70464	0.0237349	0.196427
14302_at	Frk	fyn-related kinase	Mm.332432	ENSMUSG00000019779	NA	10	34483399	14302	NM_001159544 /// NM_010237 /// NP_001153016 /// NP_034367 /// XM_006512534 /// XM_006512535 /// XM_006512536 /// XP_006512597 /// XP_006512598 /// XP_006512599	GO:0005634 - nucleus /// GO:0005654 - nucleoplasm /// GO:0005737 - cytoplasm /// GO:0005829 - cytosol /// GO:0005886 - plasma membrane /// GO:0031234 - extrinsic component of cytoplasmic side of plasma membrane /// GO:0070062 - extracellular exosome	GO:0000166 - nucleotide binding /// GO:0004672 - protein kinase activity /// GO:0004713 - protein tyrosine kinase activity /// GO:0004715 - non-membrane spanning protein tyrosine kinase activity /// GO:0005102 - receptor binding /// GO:0005524 - ATP binding /// GO:0016301 - kinase activity /// GO:0016740 - transferase activity	GO:0000122 - negative regulation of transcription from RNA polymerase II promoter /// GO:0006468 - protein phosphorylation /// GO:0007169 - transmembrane receptor protein tyrosine kinase signaling pathway /// GO:0016310 - phosphorylation /// GO:0016477 - cell migration /// GO:0030154 - cell differentiation /// GO:0038083 - peptidyl-tyrosine autophosphorylation /// GO:0042127 - regulation of cell …	5266	25	5266	7.29292	0.299669	7.02073	7.38979	7.42949	0.82906	0.529391	2	14.244	0.0210385	0.0214049	46.7183	14	0.0518162	1	0.638544	12.5815	0.000712024	3.14751	7.28	0.225415	-1.15021	0.487038	0.663176	0.369062	0.0397042	4.34545	0.467491	0.000646495	0.647221	3.18944	0.188948	0.0424782	0.855136
14385_at	Slc37a4	solute carrier family 37 (glucose-6-phosphate transporter), member 4	Mm.30087; Mm.486672	ENSMUSG00000032114	NA	9	44397094; 44396926; 44398175	14385	NM_001293630 /// NM_001293631 /// NM_008063 /// NP_001280559 /// NP_001280560 /// NP_032089 /// XM_006510010 /// XM_006510011 /// XM_006510012 /// XM_006510013 /// XM_006510016 /// XP_006510073 /// XP_006510074 /// XP_006510075 /// XP_006510076 /// XP_006510079	GO:0016020 - membrane /// GO:0030176 - integral component of endoplasmic reticulum membrane /// GO:0043231 - intracellular membrane-bounded organelle	GO:0015152 - glucose-6-phosphate transmembrane transporter activity /// GO:0061513 - glucose 6-phosphate:inorganic phosphate antiporter activity	GO:0001780 - neutrophil homeostasis /// GO:0001816 - cytokine production /// GO:0002318 - myeloid progenitor cell differentiation /// GO:0005977 - glycogen metabolic process /// GO:0006089 - lactate metabolic process /// GO:0006641 - triglyceride metabolic process /// GO:0006874 - cellular calcium ion homeostasis /// GO:0008202 - steroid metabolic process /// GO:0014070 - response to organic cycl…	5303	29	5303	11.1421	0.677519	10.8151	11.3739	11.1445	1.58835	0.910828	2	14.244	0.0475655	0.0483942	20.6636	14	0.0992717	1	0.573444	9.57446	0.00231579	2.6353	11.1112	0.280896	-1.05409	0.935298	0.118793	0.55881	-0.229353	4.37585	-1.79598	0.000609332	0.0937339	3.21515	1.0281	0.0415095	0.384616
14469_at	Gbp2	guanylate binding protein 2	Mm.24038	ENSMUSG00000028270	NA	3	142620662	14469	NM_010260 /// NP_034390	GO:0005654 - nucleoplasm /// GO:0005737 - cytoplasm /// GO:0005794 - Golgi apparatus /// GO:0005829 - cytosol /// GO:0015629 - actin cytoskeleton /// GO:0016020 - membrane /// GO:0020005 - symbiont-containing vacuole membrane /// GO:0031410 - cytoplasmic vesicle	GO:0000166 - nucleotide binding /// GO:0003924 - GTPase activity /// GO:0005525 - GTP binding /// GO:0016787 - hydrolase activity	GO:0035458 - cellular response to interferon-beta /// GO:0042832 - defense response to protozoan /// GO:0044406 - adhesion of symbiont to host /// GO:0050830 - defense response to Gram-positive bacterium /// GO:0071222 - cellular response to lipopolysaccharide /// GO:0071346 - cellular response to interferon-gamma	5359	15	5359	4.89836	0.727585	5.28764	4.56961	4.96934	2.26697	1.53939	2	14.244	0.0510804	0.0519704	19.2417	14	0.141686	1	0.67905	15.0683	0.000305393	3.51514	4.9422	0.35978	0.960147	-1.03558	0.0754341	-0.718023	0.399721	-5.42569	3.02046	8.41294e-05	0.009025	4.07505	2.04455	0.0147534	0.137584
14473_at	Gc	group specific component	Mm.196595	ENSMUSG00000035540	NA	5	-89417510	14473	NM_008096 /// NP_032122	GO:0005576 - extracellular region /// GO:0005615 - extracellular space /// GO:0005829 - cytosol /// GO:0030424 - axon /// GO:0048471 - perinuclear region of cytoplasm /// GO:0070062 - extracellular exosome /// GO:0072562 - blood microparticle	GO:0003779 - actin binding /// GO:0005499 - vitamin D binding /// GO:0051183 - vitamin transporter activity /// GO:1902118 - calcidiol binding	GO:0006810 - transport /// GO:0042359 - vitamin D metabolic process /// GO:0051180 - vitamin transport	5362	25	5362	9.17467	0.996868	8.04583	9.55273	9.77422	10.1661	9.16923	2	14.244	0.0699853	0.0712048	14.044	14	0.635381	1	0.901942	65.5082	6.56677e-08	7.18265	9.12426	0.940492	-1.14667	0.455585	0.691083	1.5069	0.221484	9.72805	1.42983	1.12995e-07	0.174334	6.94694	0.758618	0.000367603	0.497586
14531_at	Gcm1	glial cells missing homolog 1	Mm.1400	ENSMUSG00000023333	NA	9	78051957	14531	NM_008103 /// NP_032129	GO:0005634 - nucleus /// GO:0005634 - nucleus /// GO:0005667 - transcription factor complex	GO:0000978 - RNA polymerase II core promoter proximal region sequence-specific DNA binding /// GO:0000981 - RNA polymerase II transcription factor activity, sequence-specific DNA binding /// GO:0001077 - transcriptional activator activity, RNA polymerase II core promoter proximal region sequence-specific binding /// GO:0001077 - transcriptional activator activity, RNA polymerase II core promoter …	GO:0006351 - transcription, DNA-templated /// GO:0006355 - regulation of transcription, DNA-templated /// GO:0006366 - transcription from RNA polymerase II promoter /// GO:0007275 - multicellular organism development /// GO:0045944 - positive regulation of transcription from RNA polymerase II promoter /// GO:0045944 - positive regulation of transcription from RNA polymerase II promoter /// GO:006…	5369	25	5369	5.03893	1.29857	5.68589	4.83873	4.67227	4.34415	3.04558	2	14.244	0.0911664	0.092755	10.7811	14	0.271509	1	0.701076	16.7034	0.000184056	3.73505	5.06563	0.543574	1.14108	-0.417424	-0.72366	-0.847164	-0.166462	-4.79174	-0.941546	0.000273712	0.362121	3.56271	0.441147	0.0277288	0.674793
14533_at	Bloc1s1	biogenesis of lysosomal organelles complex-1, subunit 1	Mm.30118	ENSMUSG00000090247	NA	10	-128919913	14533	NM_015740 /// NP_056555 /// XM_006513229 /// XP_006513292	GO:0005615 - extracellular space /// GO:0005737 - cytoplasm /// GO:0005739 - mitochondrion /// GO:0005758 - mitochondrial intermembrane space /// GO:0005758 - mitochondrial intermembrane space /// GO:0005759 - mitochondrial matrix /// GO:0005759 - mitochondrial matrix /// GO:0005764 - lysosome /// GO:0005769 - early endosome /// GO:0005829 - cytosol /// GO:0005829 - cytosol /// GO:0016020 - membr…	GO:0005515 - protein binding	GO:0008089 - anterograde axonal transport /// GO:0009060 - aerobic respiration /// GO:0016197 - endosomal transport /// GO:0018394 - peptidyl-lysine acetylation /// GO:0031175 - neuron projection development /// GO:0032418 - lysosome localization /// GO:0048490 - anterograde synaptic vesicle transport	5370	6	5370	10.5738	0.0599666	10.688	10.4891	10.5781	0.175498	0.115531	2	14.244	0.00421023	0.00428333	233.463	14	0.0109686	1	0.658306	13.7203	0.000477202	3.3213	10.5851	0.0996379	1.03312	-0.963211	-0.0699091	-0.19891	0.0890067	-5.23537	2.34268	0.000119231	0.0341592	3.92361	1.46649	0.0176515	0.250089
14538_at	Gcnt2	glucosaminyl (N-acetyl) transferase 2, I-branching enzyme	Mm.314757	ENSMUSG00000021360	2.4.1.150	13	40886757; 40859767; 40917633	14538	NM_008105 /// NM_023887 /// NM_133219 /// NP_032131 /// NP_076376 /// NP_573482 /// XM_006516851 /// XP_006516914 /// XR_001780753 /// XR_873272	GO:0005794 - Golgi apparatus /// GO:0016020 - membrane /// GO:0016021 - integral component of membrane	GO:0008109 - N-acetyllactosaminide beta-1,6-N-acetylglucosaminyltransferase activity /// GO:0008375 - acetylglucosaminyltransferase activity /// GO:0016740 - transferase activity /// GO:0016757 - transferase activity, transferring glycosyl groups	GO:0006486 - protein glycosylation /// GO:0007179 - transforming growth factor beta receptor signaling pathway /// GO:0007179 - transforming growth factor beta receptor signaling pathway /// GO:0008284 - positive regulation of cell proliferation /// GO:0010608 - posttranscriptional regulation of gene expression /// GO:0010608 - posttranscriptional regulation of gene expression /// GO:0010718 - po…	5374	21	5374	7.76666	0.610382	7.63104	8.05804	7.49434	1.66744	1.05706	2	14.244	0.0428521	0.0435987	22.9365	14	0.104215	1	0.633941	12.3338	0.00077915	3.10838	7.7278	0.294043	-0.329073	1.12307	-0.793995	0.426993	-0.5637	3.52271	-4.65056	0.00330001	0.000358379	2.48148	3.44566	0.0876966	0.0313157
14598_at	Ggt1	gamma-glutamyltransferase 1	Mm.4559; Mm.486584	ENSMUSG00000006345	2.3.2.2	10	75573494; 75568661	14598	NM_001305992 /// NM_008116 /// NP_001292921 /// NP_032142 /// XM_006513230 /// XM_006513231 /// XM_011243371 /// XP_006513293 /// XP_006513294 /// XP_011241673	GO:0005615 - extracellular space /// GO:0005886 - plasma membrane /// GO:0005887 - integral component of plasma membrane /// GO:0016020 - membrane /// GO:0016021 - integral component of membrane /// GO:0031982 - vesicle /// GO:0070062 - extracellular exosome	GO:0000048 - peptidyltransferase activity /// GO:0002951 - leukotriene-C(4) hydrolase /// GO:0008233 - peptidase activity /// GO:0016740 - transferase activity /// GO:0016746 - transferase activity, transferring acyl groups /// GO:0016755 - transferase activity, transferring amino-acyl groups /// GO:0016787 - hydrolase activity /// GO:0036374 - glutathione hydrolase activity /// GO:0036374 - glut…	GO:0002682 - regulation of immune system process /// GO:0006508 - proteolysis /// GO:0006520 - cellular amino acid metabolic process /// GO:0006536 - glutamate metabolic process /// GO:0006631 - fatty acid metabolic process /// GO:0006749 - glutathione metabolic process /// GO:0006750 - glutathione biosynthetic process /// GO:0006751 - glutathione catabolic process /// GO:0007283 - spermatogenesi…	5405	15	5405	11.5714	0.0490655	11.7796	11.519	11.4367	0.375776	0.32671	2	14.244	0.00344492	0.00350468	285.333	14	0.023486	1	0.869429	47.4191	5.04992e-07	6.29672	11.5784	0.179017	1.12381	-0.332168	-0.791647	-0.260645	-0.0822545	-7.58409	-2.39339	2.27826e-06	0.0309916	5.6424	1.50876	0.00181625	0.240114
14600_at	Ghr	growth hormone receptor	Mm.3986	ENSMUSG00000055737	NA	15	-3317754; -3327524; -3317754	14600	NM_001048147 /// NM_001048178 /// NM_001286370 /// NM_010284 /// NP_001041643 /// NP_001273299 /// NP_034414	GO:0005576 - extracellular region /// GO:0005615 - extracellular space /// GO:0005615 - extracellular space /// GO:0005634 - nucleus /// GO:0005634 - nucleus /// GO:0005737 - cytoplasm /// GO:0005739 - mitochondrion /// GO:0005829 - cytosol /// GO:0005886 - plasma membrane /// GO:0005886 - plasma membrane /// GO:0005887 - integral component of plasma membrane /// GO:0009986 - cell surface /// GO:…	GO:0004896 - cytokine receptor activity /// GO:0004903 - growth hormone receptor activity /// GO:0004903 - growth hormone receptor activity /// GO:0005515 - protein binding /// GO:0017046 - peptide hormone binding /// GO:0017046 - peptide hormone binding /// GO:0019838 - growth factor binding /// GO:0019901 - protein kinase binding /// GO:0019903 - protein phosphatase binding /// GO:0042169 - SH2…	GO:0000187 - activation of MAPK activity /// GO:0000255 - allantoin metabolic process /// GO:0006101 - citrate metabolic process /// GO:0006103 - 2-oxoglutarate metabolic process /// GO:0006105 - succinate metabolic process /// GO:0006107 - oxaloacetate metabolic process /// GO:0006549 - isoleucine metabolic process /// GO:0006573 - valine metabolic process /// GO:0006600 - creatine metabolic pro…	5407	22	5407	11.0363	0.157372	11.3679	10.8744	10.9313	0.945576	0.788203	2	14.244	0.0110486	0.0112409	88.961	14	0.0590985	1	0.83357	35.6698	2.84234e-06	5.54632	11.0578	0.269971	1.14829	-0.679357	-0.468934	-0.493412	0.056808	-8.01677	0.922996	1.19022e-06	0.371381	5.92437	0.430181	0.00126104	0.682282
14630_at	Gclm	glutamate-cysteine ligase, modifier subunit	Mm.292676	ENSMUSG00000028124	NA	3	122245556	14630	NM_008129 /// NP_032155	GO:0017109 - glutamate-cysteine ligase complex /// GO:0017109 - glutamate-cysteine ligase complex	GO:0004357 - glutamate-cysteine ligase activity /// GO:0030234 - enzyme regulator activity /// GO:0035226 - glutamate-cysteine ligase catalytic subunit binding /// GO:0035226 - glutamate-cysteine ligase catalytic subunit binding /// GO:0046982 - protein heterodimerization activity /// GO:0046982 - protein heterodimerization activity	GO:0006534 - cysteine metabolic process /// GO:0006536 - glutamate metabolic process /// GO:0006749 - glutathione metabolic process /// GO:0006750 - glutathione biosynthetic process /// GO:0006750 - glutathione biosynthetic process /// GO:0006979 - response to oxidative stress /// GO:0006979 - response to oxidative stress /// GO:0008637 - apoptotic mitochondrial changes /// GO:0035229 - positive …	5432	28	5432	10.864	0.231524	11.2474	10.7028	10.7063	1.27274	1.04121	2	14.244	0.0162544	0.0165374	60.4688	14	0.0795459	1	0.818089	32.0285	5.35492e-06	5.27125	10.8855	0.313422	1.15468	-0.582772	-0.571911	-0.544558	0.00340402	-7.2946	0.0455984	3.56467e-06	0.964263	5.44798	0.0158043	0.00221079	0.987666
14661_at	Glud1	glutamate dehydrogenase 1	Mm.10600	ENSMUSG00000021794	1.4.1.3	14	34310726	14661	NM_008133 /// NP_032159	GO:0005737 - cytoplasm /// GO:0005739 - mitochondrion /// GO:0005739 - mitochondrion /// GO:0005743 - mitochondrial inner membrane /// GO:0005759 - mitochondrial matrix	GO:0000166 - nucleotide binding /// GO:0004352 - glutamate dehydrogenase (NAD+) activity /// GO:0004353 - glutamate dehydrogenase [NAD(P)+] activity /// GO:0004353 - glutamate dehydrogenase [NAD(P)+] activity /// GO:0005515 - protein binding /// GO:0005524 - ATP binding /// GO:0005525 - GTP binding /// GO:0016491 - oxidoreductase activity /// GO:0016639 - oxidoreductase activity, acting on the CH…	GO:0006520 - cellular amino acid metabolic process /// GO:0006537 - glutamate biosynthetic process /// GO:0006538 - glutamate catabolic process /// GO:0006541 - glutamine metabolic process /// GO:0010044 - response to aluminum ion /// GO:0032024 - positive regulation of insulin secretion /// GO:0032024 - positive regulation of insulin secretion /// GO:0055114 - oxidation-reduction process /// GO:…	5445	18	5445	11.8231	0.208174	11.6326	11.9554	11.8285	0.512293	0.304118	2	14.244	0.0146151	0.0148696	67.2513	14	0.0320183	1	0.593642	10.4042	0.0016394	2.78532	11.8055	0.162627	-1.06328	0.921615	0.141662	0.322797	-0.126842	4.56007	-1.79186	0.00042646	0.0944182	3.37012	1.02494	0.0341718	0.385526
14675_at	Gna14	guanine nucleotide binding protein, alpha 14	Mm.313181	ENSMUSG00000024697	NA	19	16435666	14675	NM_008137 /// NP_032163	GO:0005834 - heterotrimeric G-protein complex /// GO:0005834 - heterotrimeric G-protein complex /// GO:0070062 - extracellular exosome	GO:0000166 - nucleotide binding /// GO:0001664 - G-protein coupled receptor binding /// GO:0003924 - GTPase activity /// GO:0003924 - GTPase activity /// GO:0004871 - signal transducer activity /// GO:0005525 - GTP binding /// GO:0019001 - guanyl nucleotide binding /// GO:0031683 - G-protein beta/gamma-subunit complex binding /// GO:0046872 - metal ion binding	GO:0007165 - signal transduction /// GO:0007186 - G-protein coupled receptor signaling pathway /// GO:0007188 - adenylate cyclase-modulating G-protein coupled receptor signaling pathway /// GO:0060158 - phospholipase C-activating dopamine receptor signaling pathway	5453	15	5453	7.02458	0.849315	6.41306	7.27832	7.28086	3.49817	2.64885	2	14.244	0.0596264	0.0606654	16.4839	14	0.218635	1	0.757211	22.2121	4.18414e-05	4.37839	6.99075	0.500291	-1.1547	0.574811	0.579886	0.865257	0.00253906	6.05159	0.0177581	2.76665e-05	0.986078	4.55805	0.00608866	0.0075241	0.995751
14712_at	Gnpat	glyceronephosphate O-acyltransferase	Mm.29114	ENSMUSG00000031985	2.3.1.42	8	124863032	14712	NM_010322 /// NP_034452	GO:0005739 - mitochondrion /// GO:0005777 - peroxisome /// GO:0005778 - peroxisomal membrane /// GO:0005782 - peroxisomal matrix /// GO:0016020 - membrane	GO:0003824 - catalytic activity /// GO:0005102 - receptor binding /// GO:0005515 - protein binding /// GO:0008374 - O-acyltransferase activity /// GO:0016287 - glycerone-phosphate O-acyltransferase activity /// GO:0016287 - glycerone-phosphate O-acyltransferase activity /// GO:0016287 - glycerone-phosphate O-acyltransferase activity /// GO:0016290 - palmitoyl-CoA hydrolase activity /// GO:0016740…	GO:0007416 - synapse assembly /// GO:0008152 - metabolic process /// GO:0008611 - ether lipid biosynthetic process /// GO:0008611 - ether lipid biosynthetic process /// GO:0008611 - ether lipid biosynthetic process /// GO:0021587 - cerebellum morphogenesis /// GO:0030913 - paranodal junction assembly /// GO:0042552 - myelination /// GO:0044255 - cellular lipid metabolic process /// GO:0061024 - m…	5482	31	5482	8.98327	0.0831061	9.1224	8.90541	8.95312	0.226872	0.143766	2	14.244	0.00583474	0.00593615	168.459	14	0.0141795	1	0.633688	12.3199	0.000783143	3.10616	8.99365	0.11403	1.12915	-0.773783	-0.355365	-0.216991	0.0477121	-4.85147	1.06675	0.00024439	0.303835	3.61192	0.517363	0.0263427	0.627561
14797_at	Aes	amino-terminal enhancer of split	Mm.180013	ENSMUSG00000054452	NA	10	81559443	14797	NM_001276288 /// NM_010347 /// NP_001263217 /// NP_034477 /// NR_074087	GO:0005634 - nucleus /// GO:0005634 - nucleus	GO:0003714 - transcription corepressor activity /// GO:0003714 - transcription corepressor activity /// GO:0005515 - protein binding	GO:0000122 - negative regulation of transcription from RNA polymerase II promoter /// GO:0001501 - skeletal system development /// GO:0006351 - transcription, DNA-templated /// GO:0006355 - regulation of transcription, DNA-templated /// GO:0006357 - regulation of transcription from RNA polymerase II promoter /// GO:0010629 - negative regulation of gene expression /// GO:0016055 - Wnt signaling pa…	5537	18	5537	11.8199	0.146917	11.9594	11.6847	11.8695	0.384434	0.237517	2	14.244	0.0103146	0.010494	95.2921	14	0.0240271	1	0.617836	11.5137	0.00105884	2.97517	11.8379	0.140043	0.867614	-1.09368	0.226068	-0.274665	0.184821	-4.61872	3.10792	0.000380956	0.00757739	3.41913	2.12048	0.032616	0.128452
14802_at	Gria4	glutamate receptor, ionotropic, AMPA4 (alpha 4)	Mm.209263	ENSMUSG00000025892	NA	9	-4417892; -4478262	14802	NM_001113180 /// NM_001113181 /// NM_019691 /// NP_001106651 /// NP_001106652 /// NP_062665 /// XM_006509841 /// XM_006509842 /// XM_006509843 /// XM_006509844 /// XM_006509845 /// XM_011242355 /// XM_017313135 /// XP_006509904 /// XP_006509905 /// XP_006509906 /// XP_006509907 /// XP_006509908 /// XP_011240657 /// XP_017168624 /// XR_001778797 /// XR_001778798 /// XR_001778799 /// XR_001778800 /…	GO:0005886 - plasma membrane /// GO:0014069 - postsynaptic density /// GO:0016020 - membrane /// GO:0016021 - integral component of membrane /// GO:0030054 - cell junction /// GO:0030425 - dendrite /// GO:0032281 - AMPA glutamate receptor complex /// GO:0032281 - AMPA glutamate receptor complex /// GO:0032983 - kainate selective glutamate receptor complex /// GO:0042995 - cell projection /// GO:0…	GO:0004872 - receptor activity /// GO:0004970 - ionotropic glutamate receptor activity /// GO:0004971 - AMPA glutamate receptor activity /// GO:0004971 - AMPA glutamate receptor activity /// GO:0005216 - ion channel activity /// GO:0005234 - extracellularly glutamate-gated ion channel activity /// GO:0005515 - protein binding /// GO:0042802 - identical protein binding	GO:0006810 - transport /// GO:0006811 - ion transport /// GO:0007268 - chemical synaptic transmission /// GO:0050804 - modulation of chemical synaptic transmission /// GO:0051968 - positive regulation of synaptic transmission, glutamatergic	5540	29	5540	4.22259	0.162604	4.43639	4.07024	4.22207	0.553616	0.391012	2	14.244	0.0114159	0.0116146	86.0986	14	0.034601	1	0.706287	17.1258	0.000162405	3.7894	4.2429	0.183958	1.05179	-0.938567	-0.113228	-0.366143	0.151828	-5.85246	2.42683	3.91809e-05	0.0290575	4.40693	1.53674	0.00935486	0.233562
14825_at	Cxcl1	chemokine (C-X-C motif) ligand 1	Mm.21013	ENSMUSG00000029380	NA	5	90891244	14825	NM_008176 /// NP_032202	GO:0005576 - extracellular region /// GO:0005615 - extracellular space /// GO:0005615 - extracellular space	GO:0005125 - cytokine activity /// GO:0008009 - chemokine activity /// GO:0008009 - chemokine activity /// GO:0008083 - growth factor activity /// GO:0045236 - CXCR chemokine receptor binding	GO:0002237 - response to molecule of bacterial origin /// GO:0002526 - acute inflammatory response /// GO:0006935 - chemotaxis /// GO:0006952 - defense response /// GO:0006954 - inflammatory response /// GO:0006955 - immune response /// GO:0007186 - G-protein coupled receptor signaling pathway /// GO:0007204 - positive regulation of cytosolic calcium ion concentration /// GO:0010765 - positive re…	5556	18	5556	4.83191	3.67431	4.21738	5.52455	4.47676	9.55152	5.8772	2	14.244	0.257955	0.262451	3.81024	14	0.59697	1	0.615316	11.3919	0.00110945	2.95489	4.73956	0.692082	-0.754514	1.13425	-0.379731	1.30718	-1.0478	4.39547	-3.52329	0.000586505	0.00329624	3.23173	2.48198	0.0408584	0.0876966
14860_at	Gsta4	glutathione S-transferase, alpha 4	Mm.2662	ENSMUSG00000032348	2.5.1.18	9	78191965	14860	NM_010357 /// NP_034487	GO:0005737 - cytoplasm /// GO:0005739 - mitochondrion	GO:0004364 - glutathione transferase activity /// GO:0004364 - glutathione transferase activity /// GO:0008144 - drug binding /// GO:0016740 - transferase activity /// GO:0043295 - glutathione binding	GO:0008152 - metabolic process	5570	22	5570	10.0501	0.901162	10.4459	9.83231	9.95937	2.05749	1.15633	2	14.244	0.0632663	0.0643687	15.5355	14	0.128593	1	0.562009	9.13857	0.0027959	2.55348	10.0792	0.323848	1.13226	-0.762311	-0.369952	-0.613554	0.127065	-4.16591	0.862744	0.000918829	0.402571	3.03677	0.395158	0.0494476	0.705727
14924_at	Magi1	membrane associated guanylate kinase, WW and PDZ domain containing 1	Mm.217216	ENSMUSG00000045095	NA	6	-93675452; -93681477; -93675452; -93681477; -93681477	14924	NM_001029850 /// NM_001083320 /// NM_001083321 /// NM_001286784 /// NM_001286785 /// NM_001286786 /// NM_001286788 /// NM_010367 /// NP_001025021 /// NP_001076789 /// NP_001076790 /// NP_001273713 /// NP_001273714 /// NP_001273715 /// NP_001273717 /// NP_034497 /// NR_104594 /// XM_006505580 /// XM_006505581 /// XM_006505582 /// XM_006505583 /// XM_006505584 /// XM_006505585 /// XM_006505586 /// …	GO:0005634 - nucleus /// GO:0005654 - nucleoplasm /// GO:0005737 - cytoplasm /// GO:0005737 - cytoplasm /// GO:0005886 - plasma membrane /// GO:0005912 - adherens junction /// GO:0005923 - bicellular tight junction /// GO:0016020 - membrane /// GO:0030054 - cell junction /// GO:0042995 - cell projection	GO:0000166 - nucleotide binding /// GO:0005515 - protein binding /// GO:0005524 - ATP binding /// GO:0032947 - protein complex scaffold activity /// GO:0051393 - alpha-actinin binding	GO:0070997 - neuron death	5598	25	5598	5.9558	0.182857	5.8681	6.11091	5.82637	0.473495	0.290638	2	14.244	0.0128377	0.0130612	76.5627	14	0.0295934	1	0.613815	11.3197	0.00114077	2.9428	5.93512	0.153658	-0.436221	1.14401	-0.707785	0.242814	-0.284542	3.65994	-4.2889	0.00250761	0.000721954	2.60074	3.14149	0.0767311	0.04445
14962_at	Cfb	complement factor B	Mm.653	ENSMUSG00000090231	3.4.21.47	17	-34856373	14962	NM_001142706 /// NM_008198 /// NP_001136178 /// NP_032224 /// XM_006523671 /// XM_006523672 /// XP_006523734 /// XP_006523735	GO:0005576 - extracellular region /// GO:0005615 - extracellular space /// GO:0070062 - extracellular exosome /// GO:0072562 - blood microparticle	GO:0004252 - serine-type endopeptidase activity /// GO:0008233 - peptidase activity /// GO:0008236 - serine-type peptidase activity /// GO:0016787 - hydrolase activity	GO:0002376 - immune system process /// GO:0006508 - proteolysis /// GO:0006956 - complement activation /// GO:0006957 - complement activation, alternative pathway /// GO:0006957 - complement activation, alternative pathway /// GO:0008283 - cell proliferation /// GO:0045087 - innate immune response /// GO:0097066 - response to thyroid hormone	5616	35	5616	10.4021	0.110791	10.2671	10.4841	10.4223	0.250956	0.140166	2	14.244	0.00777834	0.00791362	126.364	14	0.0156848	1	0.558526	9.00999	0.00295854	2.52892	10.3912	0.11177	-1.10965	0.831421	0.27823	0.216954	-0.0618304	4.20115	-1.1973	0.000857364	0.250737	3.06683	0.600781	0.0482773	0.579906
15107_at	Hadh	hydroxyacyl-Coenzyme A dehydrogenase	Mm.260164	ENSMUSG00000027984	1.1.1.35	3	-131233419	15107	NM_008212 /// NP_032238	GO:0005654 - nucleoplasm /// GO:0005737 - cytoplasm /// GO:0005739 - mitochondrion /// GO:0005739 - mitochondrion /// GO:0005743 - mitochondrial inner membrane	GO:0003857 - 3-hydroxyacyl-CoA dehydrogenase activity /// GO:0003857 - 3-hydroxyacyl-CoA dehydrogenase activity /// GO:0016491 - oxidoreductase activity /// GO:0070403 - NAD+ binding	GO:0006629 - lipid metabolic process /// GO:0006631 - fatty acid metabolic process /// GO:0006635 - fatty acid beta-oxidation /// GO:0014823 - response to activity /// GO:0042493 - response to drug /// GO:0046676 - negative regulation of insulin secretion /// GO:0055114 - oxidation-reduction process	5648	21	5648	12.4158	0.035278	12.2981	12.4503	12.4852	0.13698	0.101702	2	14.244	0.00247697	0.00251986	396.847	14	0.00856125	1	0.742458	20.5295	6.37255e-05	4.19569	12.4112	0.0994975	-1.13688	0.393456	0.743429	0.152265	0.0348214	5.22496	1.19489	0.000121545	0.251646	3.91526	0.599211	0.0177115	0.580842
15186_at	Hdc	histidine decarboxylase	Mm.18603	ENSMUSG00000027360	4.1.1.22	2	-126593659	15186	NM_008230 /// NP_032256 /// XM_006498784 /// XP_006498847	GO:0005829 - cytosol /// GO:0030425 - dendrite /// GO:0043025 - neuronal cell body	GO:0003824 - catalytic activity /// GO:0004398 - histidine decarboxylase activity /// GO:0004398 - histidine decarboxylase activity /// GO:0004398 - histidine decarboxylase activity /// GO:0016597 - amino acid binding /// GO:0016829 - lyase activity /// GO:0016831 - carboxy-lyase activity /// GO:0030170 - pyridoxal phosphate binding	GO:0001692 - histamine metabolic process /// GO:0001694 - histamine biosynthetic process /// GO:0001694 - histamine biosynthetic process /// GO:0006520 - cellular amino acid metabolic process /// GO:0006547 - histidine metabolic process /// GO:0006548 - histidine catabolic process /// GO:0006548 - histidine catabolic process /// GO:0006548 - histidine catabolic process /// GO:0019752 - carboxylic…	5678	21	5678	5.90776	6.21943	9.5099	4.29178	4.56797	98.3515	92.1321	2	14.244	0.436635	0.444245	2.25101	14	6.14697	1	0.936763	105.502	2.88738e-09	8.5395	6.12322	2.9362	1.15342	-0.623742	-0.52968	-5.21812	0.276186	-13.4865	0.713814	1.66148e-09	0.486875	8.77951	0.312583	1.48548e-05	0.765323
15257_at	Hipk1	homeodomain interacting protein kinase 1	Mm.20827	ENSMUSG00000008730	NA	3	-103739814; -103739814; -103745155	15257	NM_001301304 /// NM_001301306 /// NM_010432 /// NP_001288233 /// NP_001288235 /// NP_034562 /// NR_125731 /// XM_011240024 /// XP_011238326 /// XR_001783665 /// XR_375491	GO:0005634 - nucleus /// GO:0005634 - nucleus /// GO:0005654 - nucleoplasm /// GO:0005737 - cytoplasm /// GO:0005737 - cytoplasm /// GO:0005813 - centrosome /// GO:0005829 - cytosol /// GO:0016605 - PML body /// GO:0016607 - nuclear speck	GO:0000166 - nucleotide binding /// GO:0003714 - transcription corepressor activity /// GO:0004672 - protein kinase activity /// GO:0004674 - protein serine/threonine kinase activity /// GO:0005515 - protein binding /// GO:0005524 - ATP binding /// GO:0016301 - kinase activity /// GO:0016740 - transferase activity	GO:0000122 - negative regulation of transcription from RNA polymerase II promoter /// GO:0006351 - transcription, DNA-templated /// GO:0006355 - regulation of transcription, DNA-templated /// GO:0006468 - protein phosphorylation /// GO:0007224 - smoothened signaling pathway /// GO:0008284 - positive regulation of cell proliferation /// GO:0009952 - anterior/posterior pattern specification /// GO:…	5716	33	5716	9.85356	0.334275	9.62086	10.0399	9.82539	0.852037	0.517762	2	14.244	0.0234681	0.0238768	41.8817	14	0.0532523	1	0.607675	11.0312	0.00127634	2.89403	9.82872	0.209538	-0.991966	1.00785	-0.0158798	0.419036	-0.214509	4.67149	-2.39139	0.000344289	0.0311111	3.46308	1.50708	0.0305491	0.240527
15357_at	Hmgcr	3-hydroxy-3-methylglutaryl-Coenzyme A reductase	Mm.316652	ENSMUSG00000021670	1.1.1.34	13	-96648961	15357	NM_008255 /// NP_032281 /// XM_006517530 /// XM_006517531 /// XP_006517593 /// XP_006517594	GO:0005778 - peroxisomal membrane /// GO:0005778 - peroxisomal membrane /// GO:0005783 - endoplasmic reticulum /// GO:0005789 - endoplasmic reticulum membrane /// GO:0016020 - membrane /// GO:0016021 - integral component of membrane /// GO:0043231 - intracellular membrane-bounded organelle	GO:0004420 - hydroxymethylglutaryl-CoA reductase (NADPH) activity /// GO:0016491 - oxidoreductase activity /// GO:0016616 - oxidoreductase activity, acting on the CH-OH group of donors, NAD or NADP as acceptor /// GO:0042282 - hydroxymethylglutaryl-CoA reductase activity /// GO:0042803 - protein homodimerization activity /// GO:0050661 - NADP binding /// GO:0050662 - coenzyme binding /// GO:00517…	GO:0006629 - lipid metabolic process /// GO:0006694 - steroid biosynthetic process /// GO:0006695 - cholesterol biosynthetic process /// GO:0006695 - cholesterol biosynthetic process /// GO:0006743 - ubiquinone metabolic process /// GO:0008202 - steroid metabolic process /// GO:0008203 - cholesterol metabolic process /// GO:0008284 - positive regulation of cell proliferation /// GO:0008299 - isop…	5733	19	5733	7.2182	0.412332	7.49461	7.01995	7.21934	1.06948	0.657146	2	14.244	0.028948	0.0294523	33.9532	14	0.0668423	1	0.614455	11.3504	0.00112731	2.94796	7.24463	0.23834	1.04883	-0.942699	-0.106136	-0.474662	0.199386	-4.76451	2.00138	0.000288264	0.0647791	3.54021	1.18857	0.0282465	0.329935
15360_at	Hmgcs2	3-hydroxy-3-methylglutaryl-Coenzyme A synthase 2	Mm.289131	ENSMUSG00000027875	2.3.3.10	3	98280430	15360	NM_008256 /// NP_032282	GO:0005739 - mitochondrion /// GO:0005739 - mitochondrion /// GO:0005743 - mitochondrial inner membrane /// GO:0005759 - mitochondrial matrix	GO:0003824 - catalytic activity /// GO:0004421 - hydroxymethylglutaryl-CoA synthase activity /// GO:0004421 - hydroxymethylglutaryl-CoA synthase activity /// GO:0016740 - transferase activity	GO:0006629 - lipid metabolic process /// GO:0006694 - steroid biosynthetic process /// GO:0006695 - cholesterol biosynthetic process /// GO:0008152 - metabolic process /// GO:0008202 - steroid metabolic process /// GO:0008203 - cholesterol metabolic process /// GO:0008299 - isoprenoid biosynthetic process /// GO:0016126 - sterol biosynthetic process	5734	28	5734	10.3243	15.855	8.46477	11.3733	10.7152	41.6115	25.7565	2	14.244	1.1131	1.1325	0.883003	14	2.60072	1	0.618976	11.5697	0.00103644	2.98446	10.1844	1.5252	-1.12751	0.779494	0.348014	2.90855	-0.658092	4.70818	-1.06528	0.000320958	0.304476	3.49355	0.516448	0.0295166	0.628349
15446_at	Hpgd	hydroxyprostaglandin dehydrogenase 15 (NAD)	Mm.18832	ENSMUSG00000031613	NA	8	56294551	15446	NM_008278 /// NP_032304	GO:0005615 - extracellular space /// GO:0005654 - nucleoplasm /// GO:0005737 - cytoplasm /// GO:0005829 - cytosol /// GO:0016323 - basolateral plasma membrane /// GO:0070062 - extracellular exosome	GO:0003824 - catalytic activity /// GO:0004957 - prostaglandin E receptor activity /// GO:0016404 - 15-hydroxyprostaglandin dehydrogenase (NAD+) activity /// GO:0016404 - 15-hydroxyprostaglandin dehydrogenase (NAD+) activity /// GO:0016491 - oxidoreductase activity /// GO:0042803 - protein homodimerization activity /// GO:0051287 - NAD binding /// GO:0070403 - NAD+ binding	GO:0006629 - lipid metabolic process /// GO:0006631 - fatty acid metabolic process /// GO:0006693 - prostaglandin metabolic process /// GO:0007179 - transforming growth factor beta receptor signaling pathway /// GO:0007565 - female pregnancy /// GO:0007567 - parturition /// GO:0043065 - positive regulation of apoptotic process /// GO:0045471 - response to ethanol /// GO:0045786 - negative regulat…	5797	19	5797	7.98472	2.20521	8.83966	7.45773	7.86758	7.87247	5.66726	2	14.244	0.154817	0.157515	6.3486	14	0.492029	1	0.719883	18.3031	0.000115864	3.93605	8.05499	0.709771	1.10553	-0.841482	-0.264044	-1.38193	0.409849	-5.99819	1.77893	3.03558e-05	0.0965928	4.51776	1.01506	0.00799884	0.388787
15452_at	Hprt	hypoxanthine guanine phosphoribosyl transferase	Mm.299381	ENSMUSG00000025630	2.4.2.8	X	52988077	15452	NM_013556 /// NP_038584	GO:0005737 - cytoplasm /// GO:0005737 - cytoplasm /// GO:0005829 - cytosol /// GO:0070062 - extracellular exosome	GO:0000166 - nucleotide binding /// GO:0000287 - magnesium ion binding /// GO:0004422 - hypoxanthine phosphoribosyltransferase activity /// GO:0004422 - hypoxanthine phosphoribosyltransferase activity /// GO:0004422 - hypoxanthine phosphoribosyltransferase activity /// GO:0016740 - transferase activity /// GO:0016757 - transferase activity, transferring glycosyl groups /// GO:0042802 - identical …	GO:0001975 - response to amphetamine /// GO:0006164 - purine nucleotide biosynthetic process /// GO:0006166 - purine ribonucleoside salvage /// GO:0006166 - purine ribonucleoside salvage /// GO:0006166 - purine ribonucleoside salvage /// GO:0006168 - adenine salvage /// GO:0006178 - guanine salvage /// GO:0006178 - guanine salvage /// GO:0007625 - grooming behavior /// GO:0007626 - locomotory beh…	5800	25	5800	8.98306	0.110675	8.79593	9.10658	8.99727	0.393576	0.2829	2	14.244	0.00777023	0.00790538	126.496	14	0.0245985	1	0.718795	18.2041	0.000119128	3.92398	8.96659	0.157581	-1.08301	0.888372	0.194638	0.310652	-0.109319	6.01867	-2.11798	2.92937e-05	0.0522274	4.53323	1.2821	0.00779978	0.301279
15486_at	Hsd17b2	hydroxysteroid (17-beta) dehydrogenase 2	Mm.276466	ENSMUSG00000031844	1.1.1.63 /// 1.1.1.62	8	117701945	15486	NM_008290 /// NP_032316 /// XM_006530703 /// XP_006530766	GO:0016020 - membrane /// GO:0016021 - integral component of membrane /// GO:0043231 - intracellular membrane-bounded organelle	GO:0004303 - estradiol 17-beta-dehydrogenase activity /// GO:0016491 - oxidoreductase activity /// GO:0047035 - testosterone dehydrogenase (NAD+) activity	GO:0001701 - in utero embryonic development /// GO:0001890 - placenta development /// GO:0006629 - lipid metabolic process /// GO:0006694 - steroid biosynthetic process /// GO:0006702 - androgen biosynthetic process /// GO:0006703 - estrogen biosynthetic process /// GO:0032526 - response to retinoic acid /// GO:0055114 - oxidation-reduction process	5819	20	5819	4.72281	0.719465	5.33334	4.40918	4.55137	3.41872	2.69925	2	14.244	0.0505103	0.0513904	19.4589	14	0.21367	1	0.789551	26.7198	1.51168e-05	4.82054	4.76463	0.497623	1.14286	-0.714294	-0.428561	-0.924161	0.142188	-7.02265	1.08048	5.4824e-06	0.297886	5.26103	0.52595	0.00286425	0.623196
15531_at	Ndst1	N-deacetylase/N-sulfotransferase (heparan glucosaminyl) 1	Mm.181862; Mm.486185	ENSMUSG00000054008	2.8.2.- /// 3.1.1.-	18	-60684493; -60684493; -60684493; -60684493; -60684493; -60701433	15531	NM_001348100 /// NM_001348101 /// NM_001348102 /// NM_001348103 /// NM_001348146 /// NM_008306 /// NP_001335029 /// NP_001335030 /// NP_001335031 /// NP_001335032 /// NP_001335075 /// NP_032332 /// XM_006525667 /// XM_006525668 /// XM_006525669 /// XM_006525670 /// XM_006525671 /// XM_006525673 /// XM_011246844 /// XM_011246846 /// XP_006525730 /// XP_006525731 /// XP_006525732 /// XP_006525733 /…	GO:0005794 - Golgi apparatus /// GO:0016020 - membrane /// GO:0016021 - integral component of membrane	GO:0003824 - catalytic activity /// GO:0005515 - protein binding /// GO:0008146 - sulfotransferase activity /// GO:0015016 - [heparan sulfate]-glucosamine N-sulfotransferase activity /// GO:0015016 - [heparan sulfate]-glucosamine N-sulfotransferase activity /// GO:0016740 - transferase activity /// GO:0016787 - hydrolase activity /// GO:0019213 - deacetylase activity /// GO:0042328 - heparan sulf…	GO:0000271 - polysaccharide biosynthetic process /// GO:0003279 - cardiac septum development /// GO:0006476 - protein deacetylation /// GO:0006477 - protein sulfation /// GO:0006477 - protein sulfation /// GO:0006954 - inflammatory response /// GO:0007507 - heart development /// GO:0007585 - respiratory gaseous exchange /// GO:0008152 - metabolic process /// GO:0008543 - fibroblast growth factor …	5844	27	5844	9.06829	0.242333	9.3724	8.86635	9.04688	0.992509	0.750175	2	14.244	0.0170133	0.0173095	57.7717	14	0.0620318	1	0.755838	22.0467	4.35598e-05	4.36091	9.09521	0.256466	1.08082	-0.892358	-0.188464	-0.506053	0.180525	-6.62591	2.36366	1.04573e-05	0.032813	4.98058	1.48395	0.00427428	0.24597
15586_at	Hyal1	hyaluronoglucosaminidase 1	Mm.475658	ENSMUSG00000010051	3.2.1.35	9	107576926; 107576926	15586	NM_001331161 /// NM_008317 /// NP_001318090 /// NP_032343	GO:0005576 - extracellular region /// GO:0005615 - extracellular space /// GO:0005737 - cytoplasm /// GO:0005764 - lysosome /// GO:0031410 - cytoplasmic vesicle /// GO:0036117 - hyaluranon cable /// GO:0070062 - extracellular exosome	GO:0003824 - catalytic activity /// GO:0004415 - hyalurononglucosaminidase activity /// GO:0008134 - transcription factor binding /// GO:0016787 - hydrolase activity /// GO:0016798 - hydrolase activity, acting on glycosyl bonds /// GO:0050501 - hyaluronan synthase activity	GO:0000302 - response to reactive oxygen species /// GO:0005975 - carbohydrate metabolic process /// GO:0006954 - inflammatory response /// GO:0008152 - metabolic process /// GO:0009615 - response to virus /// GO:0009615 - response to virus /// GO:0010634 - positive regulation of epithelial cell migration /// GO:0030212 - hyaluronan metabolic process /// GO:0030213 - hyaluronan biosynthetic proce…	5865	15	5865	8.54051	3.06586	7.81118	8.97405	8.66289	7.11608	4.05021	2	14.244	0.215239	0.21899	4.56641	14	0.444755	1	0.569164	9.40863	0.00248641	2.60443	8.48271	0.602011	-1.11547	0.816171	0.299303	1.16287	-0.311161	4.2807	-1.14543	0.000733627	0.270913	3.13452	0.56717	0.0447698	0.599218
15904_at	Id4	inhibitor of DNA binding 4	Mm.458006	ENSMUSG00000021379	NA	13	48261426	15904	NM_031166 /// NP_112443	GO:0005634 - nucleus /// GO:0005634 - nucleus /// GO:0005737 - cytoplasm	GO:0001085 - RNA polymerase II transcription factor binding /// GO:0005515 - protein binding /// GO:0046983 - protein dimerization activity	GO:0000082 - G1/S transition of mitotic cell cycle /// GO:0000122 - negative regulation of transcription from RNA polymerase II promoter /// GO:0006351 - transcription, DNA-templated /// GO:0006355 - regulation of transcription, DNA-templated /// GO:0007405 - neuroblast proliferation /// GO:0007420 - brain development /// GO:0007623 - circadian rhythm /// GO:0008283 - cell proliferation /// GO:00…	5877	22	5877	6.82866	1.46663	7.51862	6.64118	6.40117	5.00664	3.54001	2	14.244	0.102965	0.104759	9.5457	14	0.312915	1	0.707063	17.1904	0.000159355	3.79763	6.85366	0.588247	1.13042	-0.361203	-0.769214	-0.877441	-0.240011	-4.67	-1.27741	0.000345276	0.221887	3.46183	0.653869	0.0305491	0.550918
16000_at	Igf1	insulin-like growth factor 1	Mm.268521	ENSMUSG00000020053	NA	10	87861110; 87859051; 87858264	16000	NM_001111274 /// NM_001111275 /// NM_001111276 /// NM_001314010 /// NM_010512 /// NM_184052 /// NP_001104744 /// NP_001104745 /// NP_001104746 /// NP_001300939 /// NP_034642 /// XM_006513255 /// XM_006513257 /// XM_006513258 /// XM_006513261 /// XM_006513262 /// XM_006513264 /// XM_017313810 /// XM_017313811 /// XM_017313812 /// XP_006513318 /// XP_006513320 /// XP_006513321 /// XP_006513324 /// …	GO:0005576 - extracellular region /// GO:0005614 - interstitial matrix /// GO:0005615 - extracellular space /// GO:0005615 - extracellular space /// GO:0005737 - cytoplasm /// GO:0005886 - plasma membrane /// GO:0031091 - platelet alpha granule /// GO:0035867 - alphav-beta3 integrin-IGF-1-IGF1R complex /// GO:0042567 - insulin-like growth factor ternary complex /// GO:0042567 - insulin-like growt…	GO:0005158 - insulin receptor binding /// GO:0005158 - insulin receptor binding /// GO:0005159 - insulin-like growth factor receptor binding /// GO:0005159 - insulin-like growth factor receptor binding /// GO:0005178 - integrin binding /// GO:0005179 - hormone activity /// GO:0005496 - steroid binding /// GO:0005515 - protein binding /// GO:0008083 - growth factor activity /// GO:0043539 - protei…	GO:0000187 - activation of MAPK activity /// GO:0001649 - osteoblast differentiation /// GO:0001775 - cell activation /// GO:0001932 - regulation of protein phosphorylation /// GO:0001974 - blood vessel remodeling /// GO:0001974 - blood vessel remodeling /// GO:0002683 - negative regulation of immune system process /// GO:0006417 - regulation of translation /// GO:0007399 - nervous system develop…	5910	22	5910	5.25157	0.523826	5.88776	4.82199	5.2168	3.84538	3.32155	2	14.244	0.0367755	0.0374162	26.7264	14	0.240336	1	0.863778	45.1599	6.82545e-07	6.16587	5.30885	0.538819	1.07441	-0.903574	-0.170841	-1.06578	0.39481	-9.49141	3.51603	1.53558e-07	0.00334449	6.81373	2.47567	0.000459372	0.0880826
16001_at	Igf1r	insulin-like growth factor I receptor	Mm.275742	ENSMUSG00000005533	2.7.10.1	7	67952256	16001	NM_010513 /// NP_034643 /// XM_006540641 /// XM_006540642 /// XM_006540643 /// XM_006540644 /// XM_006540645 /// XM_017321986 /// XP_006540704 /// XP_006540705 /// XP_006540706 /// XP_006540707 /// XP_006540708 /// XP_017177475	GO:0005634 - nucleus /// GO:0005737 - cytoplasm /// GO:0005886 - plasma membrane /// GO:0005886 - plasma membrane /// GO:0005901 - caveola /// GO:0016020 - membrane /// GO:0016021 - integral component of membrane /// GO:0030315 - T-tubule /// GO:0030315 - T-tubule /// GO:0030424 - axon /// GO:0035867 - alphav-beta3 integrin-IGF-1-IGF1R complex /// GO:0043005 - neuron projection /// GO:0043025 - n…	GO:0000166 - nucleotide binding /// GO:0001965 - G-protein alpha-subunit binding /// GO:0004672 - protein kinase activity /// GO:0004713 - protein tyrosine kinase activity /// GO:0004714 - transmembrane receptor protein tyrosine kinase activity /// GO:0005010 - insulin-like growth factor-activated receptor activity /// GO:0005158 - insulin receptor binding /// GO:0005515 - protein binding /// GO:…	GO:0006468 - protein phosphorylation /// GO:0006955 - immune response /// GO:0007169 - transmembrane receptor protein tyrosine kinase signaling pathway /// GO:0007409 - axonogenesis /// GO:0007420 - brain development /// GO:0008286 - insulin receptor signaling pathway /// GO:0008544 - epidermis development /// GO:0009887 - animal organ morphogenesis /// GO:0010656 - negative regulation of muscle …	5911	22	5911	10.4788	0.143319	10.3766	10.6417	10.3527	0.460823	0.317503	2	14.244	0.010062	0.0102371	97.684	14	0.0288014	1	0.688993	15.7773	0.000244102	3.61243	10.457	0.160405	-0.501257	1.15149	-0.650236	0.26511	-0.289007	4.51364	-4.9205	0.000466438	0.000214509	3.33121	3.66855	0.0360504	0.02457
16002_at	Igf2	insulin-like growth factor 2	Mm.3862	ENSMUSG00000048583	NA	7	-142650767; -142650767; -142650767; -142650767	16002	NM_001122736 /// NM_001122737 /// NM_001315488 /// NM_001315489 /// NM_010514 /// NP_001116208 /// NP_001116209 /// NP_001302417 /// NP_001302418 /// NP_034644 /// XM_006508487 /// XP_006508550	GO:0005576 - extracellular region /// GO:0005615 - extracellular space /// GO:0005615 - extracellular space /// GO:0070062 - extracellular exosome	GO:0005158 - insulin receptor binding /// GO:0005159 - insulin-like growth factor receptor binding /// GO:0005159 - insulin-like growth factor receptor binding /// GO:0005179 - hormone activity /// GO:0005515 - protein binding /// GO:0008083 - growth factor activity /// GO:0043539 - protein serine/threonine kinase activator activity /// GO:0048018 - receptor ligand activity	GO:0000122 - negative regulation of transcription from RNA polymerase II promoter /// GO:0001503 - ossification /// GO:0001649 - osteoblast differentiation /// GO:0001701 - in utero embryonic development /// GO:0001892 - embryonic placenta development /// GO:0001934 - positive regulation of protein phosphorylation /// GO:0005975 - carbohydrate metabolic process /// GO:0006006 - glucose metabolic …	5912	18	5912	5.87115	1.44974	6.99258	5.50181	5.2668	10.5188	9.06908	2	14.244	0.10178	0.103553	9.65688	14	0.657427	1	0.862176	44.5526	7.4177e-07	6.12973	5.9204	0.935943	1.14556	-0.447231	-0.698333	-1.49076	-0.235017	-7.98036	-1.25809	1.25594e-06	0.228592	5.90103	0.640939	0.00127744	0.557594
16004_at	Igf2r	insulin-like growth factor 2 receptor	Mm.26553; Mm.486511	ENSMUSG00000023830	NA	17	-12682405	16004	NM_010515 /// NP_034645	GO:0005615 - extracellular space /// GO:0005634 - nucleus /// GO:0005641 - nuclear envelope lumen /// GO:0005737 - cytoplasm /// GO:0005764 - lysosome /// GO:0005768 - endosome /// GO:0005769 - early endosome /// GO:0005770 - late endosome /// GO:0005794 - Golgi apparatus /// GO:0005802 - trans-Golgi network /// GO:0005886 - plasma membrane /// GO:0005925 - focal adhesion /// GO:0009986 - cell su…	GO:0001965 - G-protein alpha-subunit binding /// GO:0001972 - retinoic acid binding /// GO:0004930 - G-protein coupled receptor activity /// GO:0005215 - transporter activity /// GO:0005515 - protein binding /// GO:0005520 - insulin-like growth factor binding /// GO:0005537 - mannose binding /// GO:0019899 - enzyme binding /// GO:0031995 - insulin-like growth factor II binding /// GO:0042802 - id…	GO:0001889 - liver development /// GO:0006810 - transport /// GO:0007186 - G-protein coupled receptor signaling pathway /// GO:0032526 - response to retinoic acid /// GO:0042981 - regulation of apoptotic process /// GO:0043065 - positive regulation of apoptotic process	5913	47	5913	9.358	0.203835	9.18398	9.5	9.3332	0.499464	0.29563	2	14.244	0.0143105	0.0145596	68.6832	14	0.0312165	1	0.591894	10.3291	0.0016903	2.77204	9.33906	0.158089	-0.980953	1.01802	-0.0370637	0.316016	-0.166797	4.51154	-2.38125	0.000468332	0.0317237	3.32945	1.49862	0.0360871	0.242353
16005_at	Igfals	insulin-like growth factor binding protein, acid labile subunit	Mm.3135	ENSMUSG00000046070	NA	17	24878769	16005	NM_008340 /// NP_032366 /// XM_006523711 /// XP_006523774	GO:0005576 - extracellular region /// GO:0005654 - nucleoplasm /// GO:0042567 - insulin-like growth factor ternary complex /// GO:0042567 - insulin-like growth factor ternary complex /// GO:0070062 - extracellular exosome	GO:0005515 - protein binding /// GO:0005520 - insulin-like growth factor binding /// GO:0005520 - insulin-like growth factor binding /// GO:0008022 - protein C-terminus binding	GO:0007155 - cell adhesion	5914	19	5914	5.79631	0.586034	6.9221	5.19113	5.51777	9.87474	9.28871	2	14.244	0.0411428	0.0418596	23.8894	14	0.617171	1	0.940653	112.884	1.83718e-09	8.73585	5.877	0.919704	1.13635	-0.745756	-0.390591	-1.73098	0.326646	-14.5743	2.75026	5.90316e-10	0.0154407	9.22892	1.81133	7.50528e-06	0.176356
16150_at	Ikbkb	inhibitor of kappaB kinase beta	Mm.277886	ENSMUSG00000031537	2.7.11.10	8	-22659204	16150	NM_001159774 /// NM_010546 /// NP_001153246 /// NP_034676 /// XM_006509019 /// XM_006509020 /// XM_006509021 /// XM_006509022 /// XM_006509023 /// XP_006509082 /// XP_006509083 /// XP_006509084 /// XP_006509085 /// XP_006509086	GO:0005634 - nucleus /// GO:0005737 - cytoplasm /// GO:0005829 - cytosol /// GO:0008385 - IkappaB kinase complex /// GO:0008385 - IkappaB kinase complex /// GO:0009898 - cytoplasmic side of plasma membrane /// GO:0016020 - membrane /// GO:0035631 - CD40 receptor complex /// GO:0043231 - intracellular membrane-bounded organelle	GO:0000166 - nucleotide binding /// GO:0004672 - protein kinase activity /// GO:0004672 - protein kinase activity /// GO:0004672 - protein kinase activity /// GO:0004674 - protein serine/threonine kinase activity /// GO:0004702 - signal transducer, downstream of receptor, with serine/threonine kinase activity /// GO:0005515 - protein binding /// GO:0005524 - ATP binding /// GO:0008384 - IkappaB k…	GO:0001782 - B cell homeostasis /// GO:0006468 - protein phosphorylation /// GO:0006954 - inflammatory response /// GO:0007249 - I-kappaB kinase/NF-kappaB signaling /// GO:0007252 - I-kappaB phosphorylation /// GO:0008284 - positive regulation of cell proliferation /// GO:0009653 - anatomical structure morphogenesis /// GO:0010765 - positive regulation of sodium ion transport /// GO:0010976 - pos…	5934	19	5934	8.38541	0.0877775	8.57562	8.29269	8.325	0.347104	0.259326	2	14.244	0.0061627	0.00626982	159.494	14	0.021694	1	0.747114	21.04	5.59408e-05	4.25227	8.39777	0.154868	1.1484	-0.678516	-0.469885	-0.282931	0.0323103	-6.15514	0.702908	2.3137e-05	0.493442	4.63569	0.306764	0.00680149	0.769492
16330_at	Inpp5b	inositol polyphosphate-5-phosphatase B	Mm.296202	ENSMUSG00000028894	3.1.3.56	4	124741849	16330	NM_008385 /// NP_032411 /// NR_126474 /// XM_006502804 /// XM_006502805 /// XM_006502809 /// XM_011240450 /// XP_006502867 /// XP_006502868 /// XP_006502872 /// XP_011238752 /// XR_001784096 /// XR_867812	GO:0005737 - cytoplasm /// GO:0005768 - endosome /// GO:0005829 - cytosol /// GO:0005829 - cytosol /// GO:0016020 - membrane /// GO:0016021 - integral component of membrane /// GO:0031410 - cytoplasmic vesicle	GO:0004439 - phosphatidylinositol-4,5-bisphosphate 5-phosphatase activity /// GO:0004439 - phosphatidylinositol-4,5-bisphosphate 5-phosphatase activity /// GO:0004445 - inositol-polyphosphate 5-phosphatase activity /// GO:0016787 - hydrolase activity /// GO:0046872 - metal ion binding /// GO:0052658 - inositol-1,4,5-trisphosphate 5-phosphatase activity /// GO:0052658 - inositol-1,4,5-trisphosphat…	GO:0001701 - in utero embryonic development /// GO:0007165 - signal transduction /// GO:0007283 - spermatogenesis /// GO:0030317 - flagellated sperm motility /// GO:0046856 - phosphatidylinositol dephosphorylation /// GO:0046856 - phosphatidylinositol dephosphorylation /// GO:0070613 - regulation of protein processing	5995	24	5995	8.31995	1.05809	7.93765	8.71122	8.15449	2.99737	1.93928	2	14.244	0.0742837	0.0755781	13.2313	14	0.187336	1	0.646993	13.0532	0.000601619	3.22068	8.26779	0.399034	-0.82734	1.11126	-0.28392	0.773567	-0.556724	4.84724	-3.48848	0.000246356	0.00353426	3.60844	2.4517	0.0263427	0.090478
16373_at	Irx3	Iroquois related homeobox 3	Mm.238044	ENSMUSG00000031734	NA	8	-91798510	16373	NM_001253822 /// NM_008393 /// NP_001240751 /// NP_032419	GO:0005634 - nucleus /// GO:0005737 - cytoplasm /// GO:0030424 - axon	GO:0003677 - DNA binding /// GO:0043565 - sequence-specific DNA binding	GO:0001656 - metanephros development /// GO:0001822 - kidney development /// GO:0006351 - transcription, DNA-templated /// GO:0006355 - regulation of transcription, DNA-templated /// GO:0007275 - multicellular organism development /// GO:0007498 - mesoderm development /// GO:0045665 - negative regulation of neuron differentiation /// GO:0045666 - positive regulation of neuron differentiation /// …	6014	27	6014	7.51816	0.516008	8.00998	7.36677	7.23828	2.27756	1.76155	2	14.244	0.0362266	0.0368577	27.1313	14	0.142347	1	0.773438	24.3129	2.55659e-05	4.59234	7.53834	0.413473	1.14068	-0.414962	-0.725715	-0.643215	-0.128488	-5.77146	-1.1529	4.521e-05	0.267933	4.34477	0.571974	0.0103555	0.596272
16396_at	Itch	itchy, E3 ubiquitin protein ligase	Mm.208286; Mm.490088	ENSMUSG00000027598	6.3.2.19	2	155133480	16396	NM_001243712 /// NM_008395 /// NP_001230641 /// NP_032421 /// XR_001781068 /// XR_001781069	GO:0000151 - ubiquitin ligase complex /// GO:0005634 - nucleus /// GO:0005654 - nucleoplasm /// GO:0005737 - cytoplasm /// GO:0005769 - early endosome /// GO:0005886 - plasma membrane /// GO:0005938 - cell cortex /// GO:0016020 - membrane /// GO:0016020 - membrane /// GO:0031410 - cytoplasmic vesicle /// GO:0043234 - protein complex /// GO:0070062 - extracellular exosome	GO:0004842 - ubiquitin-protein transferase activity /// GO:0005515 - protein binding /// GO:0016740 - transferase activity /// GO:0016874 - ligase activity /// GO:0043021 - ribonucleoprotein complex binding /// GO:0044389 - ubiquitin-like protein ligase binding /// GO:0045236 - CXCR chemokine receptor binding /// GO:0061630 - ubiquitin protein ligase activity /// GO:0061630 - ubiquitin protein li…	GO:0000209 - protein polyubiquitination /// GO:0002376 - immune system process /// GO:0002669 - positive regulation of T cell anergy /// GO:0006511 - ubiquitin-dependent protein catabolic process /// GO:0006511 - ubiquitin-dependent protein catabolic process /// GO:0006511 - ubiquitin-dependent protein catabolic process /// GO:0006915 - apoptotic process /// GO:0016567 - protein ubiquitination //…	6017	22	6017	10.0027	0.603453	9.67468	10.3881	9.79102	2.4053	1.80185	2	14.244	0.0423656	0.0431038	23.1998	14	0.150331	1	0.749116	21.2655	5.28522e-05	4.27694	9.95127	0.382764	-0.722614	1.14129	-0.418674	0.713436	-0.597098	5.91958	-4.9543	3.48232e-05	0.000201282	4.45813	3.6962	0.00875373	0.0236406
16409_at	Itgam	integrin alpha M	Mm.262106	ENSMUSG00000030786	NA	7	128062639	16409	NM_001082960 /// NM_008401 /// NP_001076429 /// NP_032427	GO:0005615 - extracellular space /// GO:0005634 - nucleus /// GO:0005886 - plasma membrane /// GO:0008305 - integrin complex /// GO:0009897 - external side of plasma membrane /// GO:0009986 - cell surface /// GO:0009986 - cell surface /// GO:0016020 - membrane /// GO:0016021 - integral component of membrane /// GO:0044853 - plasma membrane raft /// GO:0070062 - extracellular exosome	GO:0001846 - opsonin binding /// GO:0001846 - opsonin binding /// GO:0001851 - complement component C3b binding /// GO:0008201 - heparin binding /// GO:0031072 - heat shock protein binding /// GO:0043395 - heparan sulfate proteoglycan binding /// GO:0046872 - metal ion binding /// GO:0046982 - protein heterodimerization activity	GO:0001774 - microglial cell activation /// GO:0002523 - leukocyte migration involved in inflammatory response /// GO:0006911 - phagocytosis, engulfment /// GO:0007155 - cell adhesion /// GO:0007155 - cell adhesion /// GO:0007159 - leukocyte cell-cell adhesion /// GO:0007229 - integrin-mediated signaling pathway /// GO:0014005 - microglia development /// GO:0030593 - neutrophil chemotaxis /// GO:…	6027	27	6027	4.35277	0.145563	4.2586	4.26102	4.57539	0.496628	0.351065	2	14.244	0.0102195	0.0103973	96.1784	14	0.0310392	1	0.706898	17.1762	0.000160019	3.79583	4.365	0.182204	-0.583983	-0.570692	1.15468	0.00242171	0.314369	0.040912	5.31091	0.967934	0.000103761	0.0141543	3.98397	0.988796	0.0165099
16410_at	Itgav	integrin alpha V	Mm.227	ENSMUSG00000027087	NA	2	83724396	16410	NM_008402 /// NP_032428 /// XM_006498807 /// XP_006498870	GO:0005634 - nucleus /// GO:0005829 - cytosol /// GO:0005886 - plasma membrane /// GO:0005886 - plasma membrane /// GO:0005925 - focal adhesion /// GO:0008305 - integrin complex /// GO:0009897 - external side of plasma membrane /// GO:0009986 - cell surface /// GO:0016020 - membrane /// GO:0016021 - integral component of membrane /// GO:0030054 - cell junction /// GO:0031258 - lamellipodium membr…	GO:0001846 - opsonin binding /// GO:0001968 - fibronectin binding /// GO:0002020 - protease binding /// GO:0005080 - protein kinase C binding /// GO:0005102 - receptor binding /// GO:0005245 - voltage-gated calcium channel activity /// GO:0017134 - fibroblast growth factor binding /// GO:0019960 - C-X3-C chemokine binding /// GO:0031994 - insulin-like growth factor I binding /// GO:0038132 - neur…	GO:0001525 - angiogenesis /// GO:0001568 - blood vessel development /// GO:0006874 - cellular calcium ion homeostasis /// GO:0006954 - inflammatory response /// GO:0007155 - cell adhesion /// GO:0007160 - cell-matrix adhesion /// GO:0007160 - cell-matrix adhesion /// GO:0007204 - positive regulation of cytosolic calcium ion concentration /// GO:0007229 - integrin-mediated signaling pathway /// GO…	6028	30	6028	11.0463	0.150993	10.9822	11.1811	10.9219	0.376115	0.225121	2	14.244	0.0106007	0.0107852	92.7195	14	0.0235072	1	0.598545	10.6182	0.00150366	2.82285	11.0284	0.135637	-0.34055	1.1258	-0.785245	0.19889	-0.259208	3.29905	-4.29955	0.0051669	0.00070709	2.28677	3.15053	0.107648	0.0442832
16432_at	Itm2b	integral membrane protein 2B	Mm.4266; Mm.392973	ENSMUSG00000022108	NA	14	-73362231	16432	NM_008410 /// NP_032436	GO:0005576 - extracellular region /// GO:0005615 - extracellular space /// GO:0005768 - endosome /// GO:0005794 - Golgi apparatus /// GO:0005794 - Golgi apparatus /// GO:0005886 - plasma membrane /// GO:0005886 - plasma membrane /// GO:0016020 - membrane /// GO:0016021 - integral component of membrane /// GO:0030660 - Golgi-associated vesicle membrane /// GO:0031301 - integral component of organe…	GO:0001540 - amyloid-beta binding /// GO:0001540 - amyloid-beta binding /// GO:0005515 - protein binding /// GO:0005524 - ATP binding	GO:0007399 - nervous system development /// GO:0042985 - negative regulation of amyloid precursor protein biosynthetic process /// GO:0042985 - negative regulation of amyloid precursor protein biosynthetic process /// GO:0097192 - extrinsic apoptotic signaling pathway in absence of ligand /// GO:0097192 - extrinsic apoptotic signaling pathway in absence of ligand	6048	27	6048	12.7448	0.0220697	12.6249	12.7818	12.8129	0.126709	0.104639	2	14.244	0.00154969	0.00157641	634.353	14	0.00791931	1	0.825823	33.7614	3.9336e-06	5.40521	12.7399	0.100765	-1.14088	0.416208	0.724675	0.1569	0.0310826	6.80682	1.34846	7.76947e-06	0.198561	5.10961	0.702105	0.0035194	0.526352
16452_at	Jak2	Janus kinase 2	Mm.275839	ENSMUSG00000024789	2.7.10.2	19	29251802	16452	NM_001048177 /// NM_008413 /// NP_001041642 /// NP_032439 /// XM_006526713 /// XM_006526714 /// XM_006526715 /// XM_011247155 /// XM_017318068 /// XP_006526776 /// XP_006526777 /// XP_006526778 /// XP_011245457 /// XP_017173557	GO:0005634 - nucleus /// GO:0005634 - nucleus /// GO:0005654 - nucleoplasm /// GO:0005737 - cytoplasm /// GO:0005737 - cytoplasm /// GO:0005829 - cytosol /// GO:0005856 - cytoskeleton /// GO:0005886 - plasma membrane /// GO:0005901 - caveola /// GO:0005925 - focal adhesion /// GO:0016020 - membrane /// GO:0016363 - nuclear matrix /// GO:0031234 - extrinsic component of cytoplasmic side of plasma …	GO:0000166 - nucleotide binding /// GO:0004672 - protein kinase activity /// GO:0004713 - protein tyrosine kinase activity /// GO:0004713 - protein tyrosine kinase activity /// GO:0004713 - protein tyrosine kinase activity /// GO:0004715 - non-membrane spanning protein tyrosine kinase activity /// GO:0005102 - receptor binding /// GO:0005131 - growth hormone receptor binding /// GO:0005131 - grow…	GO:0000186 - activation of MAPKK activity /// GO:0002250 - adaptive immune response /// GO:0002376 - immune system process /// GO:0006468 - protein phosphorylation /// GO:0006919 - activation of cysteine-type endopeptidase activity involved in apoptotic process /// GO:0006954 - inflammatory response /// GO:0006979 - response to oxidative stress /// GO:0007165 - signal transduction /// GO:0007167 …	6059	20	6059	8.72977	0.36813	9.03006	8.60017	8.61094	1.00717	0.639039	2	14.244	0.0258448	0.026295	38.03	14	0.0629481	1	0.63449	12.363	0.000770877	3.11302	8.74705	0.245146	1.15442	-0.599178	-0.555244	-0.429888	0.0107701	-4.56679	0.114413	0.000420973	0.910507	3.37575	0.0407165	0.0341175	0.969165
16523_at	Kcnj8	potassium inwardly-rectifying channel, subfamily J, member 8	Mm.1482	ENSMUSG00000030247	NA	6	-142564836	16523	NM_001330363 /// NM_001330366 /// NM_008428 /// NP_001317292 /// NP_001317295 /// NP_032454 /// XM_006506915 /// XP_006506978	GO:0005739 - mitochondrion /// GO:0005887 - integral component of plasma membrane /// GO:0008282 - ATP-sensitive potassium channel complex /// GO:0016020 - membrane /// GO:0016021 - integral component of membrane /// GO:0030016 - myofibril /// GO:0042383 - sarcolemma /// GO:0043231 - intracellular membrane-bounded organelle	GO:0005242 - inward rectifier potassium channel activity /// GO:0005244 - voltage-gated ion channel activity /// GO:0005524 - ATP binding /// GO:0015272 - ATP-activated inward rectifier potassium channel activity /// GO:0015272 - ATP-activated inward rectifier potassium channel activity /// GO:0017098 - sulfonylurea receptor binding /// GO:1902282 - voltage-gated potassium channel activity involv…	GO:0006810 - transport /// GO:0006811 - ion transport /// GO:0006813 - potassium ion transport /// GO:0007507 - heart development /// GO:0009268 - response to pH /// GO:0010107 - potassium ion import /// GO:0010107 - potassium ion import /// GO:0032496 - response to lipopolysaccharide /// GO:0034765 - regulation of ion transmembrane transport /// GO:0042311 - vasodilation /// GO:0043330 - respons…	6101	18	6101	5.07724	0.330502	5.40169	4.97559	4.89512	1.09502	0.764514	2	14.244	0.0232032	0.0236073	42.3598	14	0.0684385	1	0.698176	16.4743	0.000197165	3.70517	5.0908	0.27223	1.14202	-0.423214	-0.718805	-0.426103	-0.0804687	-4.77732	-0.902188	0.000281322	0.38196	3.5508	0.417982	0.0279795	0.689978
16529_at	Kcnk5	potassium channel, subfamily K, member 5	Mm.68998	ENSMUSG00000023243	NA	14	-20140057	16529	NM_021542 /// NP_067517 /// XM_006518590 /// XP_006518653	GO:0005887 - integral component of plasma membrane	GO:0005249 - voltage-gated potassium channel activity /// GO:0022841 - potassium ion leak channel activity	GO:0030322 - stabilization of membrane potential /// GO:0071804 - cellular potassium ion transport	6107	25	6107	9.75649	2.22581	9.29474	10.3482	9.38984	6.41499	4.18919	2	14.244	0.156263	0.158986	6.28985	14	0.400937	1	0.65303	13.4043	0.000532059	3.27404	9.6776	0.582714	-0.65703	1.15085	-0.493819	1.05348	-0.958371	4.55135	-4.14046	0.000433695	0.000965996	3.36282	3.01502	0.0345164	0.0505633
16571_at	Kif4	kinesin family member 4	Mm.383091	ENSMUSG00000034311	NA	X	100626064	16571	NM_008446 /// NP_032472 /// XM_006527855 /// XM_011247528 /// XM_017318397 /// XP_006527918 /// XP_011245830 /// XP_017173886	GO:0005634 - nucleus /// GO:0005654 - nucleoplasm /// GO:0005694 - chromosome /// GO:0005737 - cytoplasm /// GO:0005856 - cytoskeleton /// GO:0005871 - kinesin complex /// GO:0005874 - microtubule /// GO:0016020 - membrane /// GO:0030496 - midbody /// GO:0045171 - intercellular bridge	GO:0000166 - nucleotide binding /// GO:0003677 - DNA binding /// GO:0003777 - microtubule motor activity /// GO:0005524 - ATP binding /// GO:0008017 - microtubule binding /// GO:0008574 - ATP-dependent microtubule motor activity, plus-end-directed	GO:0000281 - mitotic cytokinesis /// GO:0007018 - microtubule-based movement /// GO:0051256 - mitotic spindle midzone assembly	6138	22	6138	3.8184	0.0196256	3.88645	3.76528	3.82471	0.0627365	0.0431109	2	14.244	0.00137809	0.00140183	713.355	14	0.00392103	1	0.687174	15.6415	0.000254667	3.59403	3.82548	0.0605928	1.00631	-0.993567	-0.0127445	-0.121178	0.0594308	-5.57479	2.73411	6.42349e-05	0.0159412	4.19223	1.79748	0.0123273	0.179031
16775_at	Lama4	laminin, alpha 4	Mm.258065	ENSMUSG00000019846	NA	10	38965514	16775	NM_010681 /// NP_034811	GO:0005576 - extracellular region /// GO:0005578 - proteinaceous extracellular matrix /// GO:0005604 - basement membrane /// GO:0005604 - basement membrane /// GO:0005605 - basal lamina /// GO:0005615 - extracellular space /// GO:0031012 - extracellular matrix /// GO:0070062 - extracellular exosome	GO:0005102 - receptor binding	GO:0001568 - blood vessel development /// GO:0007155 - cell adhesion /// GO:0030155 - regulation of cell adhesion /// GO:0030334 - regulation of cell migration /// GO:0045995 - regulation of embryonic development /// GO:0050873 - brown fat cell differentiation	6239	37	6239	4.77595	0.404426	5.1523	4.5738	4.68262	1.44222	1.0378	2	14.244	0.028393	0.0288875	34.617	14	0.0901388	1	0.719581	18.2756	0.000116762	3.9327	4.80291	0.307436	1.13647	-0.745212	-0.391262	-0.578498	0.108817	-5.86327	1.1029	3.8443e-05	0.288358	4.41518	0.540068	0.00922196	0.615186
16777_at	Lamb1	laminin B1	Mm.172674	ENSMUSG00000002900	NA	12	31265293	16777	NM_008482 /// NP_032508 /// XM_006514992 /// XM_006514993 /// XP_006515055 /// XP_006515056	GO:0005576 - extracellular region /// GO:0005578 - proteinaceous extracellular matrix /// GO:0005604 - basement membrane /// GO:0005604 - basement membrane /// GO:0005605 - basal lamina /// GO:0005606 - laminin-1 complex /// GO:0005606 - laminin-1 complex /// GO:0005607 - laminin-2 complex /// GO:0005615 - extracellular space /// GO:0005615 - extracellular space /// GO:0005634 - nucleus /// GO:00…	GO:0005178 - integrin binding /// GO:0005201 - extracellular matrix structural constituent /// GO:0005515 - protein binding /// GO:0019899 - enzyme binding /// GO:0043208 - glycosphingolipid binding	GO:0007155 - cell adhesion /// GO:0007162 - negative regulation of cell adhesion /// GO:0007566 - embryo implantation /// GO:0007611 - learning or memory /// GO:0016477 - cell migration /// GO:0021812 - neuronal-glial interaction involved in cerebral cortex radial glia guided migration /// GO:0030335 - positive regulation of cell migration /// GO:0031175 - neuron projection development /// GO:003…	6241	33	6241	9.79981	0.140354	9.98028	9.63477	9.85039	0.506679	0.366326	2	14.244	0.00985381	0.0100253	99.7479	14	0.0316675	1	0.722993	18.588	0.000107024	3.97052	9.82181	0.174523	0.908023	-1.07177	0.163743	-0.345519	0.215625	-5.94448	3.70971	3.33387e-05	0.00227027	4.47705	2.64392	0.00847737	0.0735395
16821_at	Lcn4	lipocalin 4	Mm.123925	ENSMUSG00000026919	NA	2	-26667673	16821	NM_010695 /// NP_034825	GO:0005575 - cellular_component /// GO:0005576 - extracellular region	GO:0005550 - pheromone binding	GO:0006810 - transport /// GO:0008150 - biological_process	6263	21	6263	3.71018	0.00397657	3.67887	3.73396	3.7082	0.0128544	0.00887781	2	14.244	0.000279456	0.000284041	3520.62	14	0.000803398	1	0.690645	15.8841	0.000236147	3.62682	3.70701	0.0275617	-1.02093	0.977661	0.0432725	0.0550847	-0.0257533	5.62753	-2.631	5.84307e-05	0.0195275	4.23336	1.70935	0.0116542	0.195123
16923_at	Sh2b3	SH2B adaptor protein 3	Mm.65493	ENSMUSG00000042594	NA	5	-121815480; -121815480	16923	NM_001306126 /// NM_001306127 /// NM_001306128 /// NM_008507 /// NP_001293055 /// NP_001293056 /// NP_001293057 /// NP_032533 /// XM_006530170 /// XM_006530171 /// XM_006530172 /// XM_006530173 /// XP_006530233 /// XP_006530234 /// XP_006530235 /// XP_006530236	---	GO:0004871 - signal transducer activity /// GO:0005515 - protein binding /// GO:0035591 - signaling adaptor activity	GO:0007165 - signal transduction /// GO:0030097 - hemopoiesis /// GO:0030154 - cell differentiation /// GO:0035162 - embryonic hemopoiesis /// GO:0035162 - embryonic hemopoiesis /// GO:0035556 - intracellular signal transduction	6316	26	6316	6.36847	0.22619	6.26998	6.55078	6.21172	0.630209	0.404019	2	14.244	0.0158799	0.0161564	61.8948	14	0.039388	1	0.641087	12.721	0.000677121	3.16933	6.34416	0.181295	-0.40917	1.1397	-0.730527	0.280802	-0.339062	3.80556	-4.59514	0.00187527	0.00039862	2.72694	3.39944	0.0678738	0.0334525
16956_at	Lpl	lipoprotein lipase	Mm.1514	ENSMUSG00000015568	3.1.1.34	8	68880554	16956	NM_008509 /// NP_032535	GO:0005576 - extracellular region /// GO:0005615 - extracellular space /// GO:0005615 - extracellular space /// GO:0005886 - plasma membrane /// GO:0009986 - cell surface /// GO:0016020 - membrane /// GO:0031012 - extracellular matrix /// GO:0031225 - anchored component of membrane /// GO:0034361 - very-low-density lipoprotein particle /// GO:0042627 - chylomicron /// GO:0070062 - extracellular e…	GO:0004465 - lipoprotein lipase activity /// GO:0004465 - lipoprotein lipase activity /// GO:0004806 - triglyceride lipase activity /// GO:0004806 - triglyceride lipase activity /// GO:0005102 - receptor binding /// GO:0005515 - protein binding /// GO:0008201 - heparin binding /// GO:0016787 - hydrolase activity /// GO:0017129 - triglyceride binding /// GO:0034185 - apolipoprotein binding /// GO:…	GO:0006629 - lipid metabolic process /// GO:0006633 - fatty acid biosynthetic process /// GO:0010744 - positive regulation of macrophage derived foam cell differentiation /// GO:0010886 - positive regulation of cholesterol storage /// GO:0010890 - positive regulation of sequestering of triglyceride /// GO:0016042 - lipid catabolic process /// GO:0019432 - triglyceride biosynthetic process /// GO:…	6323	15	6323	10.5331	0.461042	11.6553	9.86189	10.3508	10.0774	9.61639	2	14.244	0.0323677	0.0329316	30.366	14	0.62984	1	0.95425	148.549	2.87953e-10	9.54068	10.6227	0.927095	1.11384	-0.82059	-0.293249	-1.7934	0.488895	-17.0241	4.64091	7.22947e-11	0.000365072	10.1409	3.43762	3.67662e-06	0.0316501
16975_at	Lrp8	low density lipoprotein receptor-related protein 8, apolipoprotein e receptor	Mm.442134	ENSMUSG00000028613	NA	4	107802258	16975	NM_001080926 /// NM_053073 /// NP_001074395 /// NR_033496 /// XM_011240454 /// XM_011240455 /// XM_011240456 /// XM_011240457 /// XM_011240458 /// XM_011240459 /// XM_011240460 /// XM_011240461 /// XM_011240462 /// XM_011240463 /// XM_011240464 /// XM_011240465 /// XM_011240466 /// XM_011240467 /// XM_017320003 /// XM_017320004 /// XP_011238756 /// XP_011238757 /// XP_011238758 /// XP_011238759 /…	GO:0005576 - extracellular region /// GO:0005615 - extracellular space /// GO:0005875 - microtubule associated complex /// GO:0005886 - plasma membrane /// GO:0005901 - caveola /// GO:0014069 - postsynaptic density /// GO:0016020 - membrane /// GO:0016021 - integral component of membrane /// GO:0030424 - axon /// GO:0030425 - dendrite /// GO:0043025 - neuronal cell body /// GO:0043235 - receptor …	GO:0005041 - low-density lipoprotein receptor activity /// GO:0005509 - calcium ion binding /// GO:0005515 - protein binding /// GO:0008035 - high-density lipoprotein particle binding /// GO:0019894 - kinesin binding /// GO:0030229 - very-low-density lipoprotein particle receptor activity /// GO:0034185 - apolipoprotein binding /// GO:0038025 - reelin receptor activity /// GO:0048306 - calcium-de…	GO:0000122 - negative regulation of transcription from RNA polymerase II promoter /// GO:0006897 - endocytosis /// GO:0007268 - chemical synaptic transmission /// GO:0021517 - ventral spinal cord development /// GO:0021541 - ammon gyrus development /// GO:0021766 - hippocampus development /// GO:0021819 - layer formation in cerebral cortex /// GO:0032793 - positive regulation of CREB transcriptio…	6330	21	6330	5.5246	0.546254	5.94593	5.41295	5.25957	1.87233	1.32608	2	14.244	0.03835	0.0390181	25.6291	14	0.117021	1	0.708249	17.2891	0.000154821	3.81017	5.53948	0.360253	1.12823	-0.351244	-0.77699	-0.532986	-0.153376	-4.64812	-1.33758	0.000360061	0.202001	3.44362	0.694646	0.0314087	0.530156
16976_at	Lrpap1	low density lipoprotein receptor-related protein associated protein 1	Mm.277661	ENSMUSG00000029103	NA	5	-35091505	16976	NM_013587 /// NP_038615	GO:0005737 - cytoplasm /// GO:0005768 - endosome /// GO:0005783 - endoplasmic reticulum /// GO:0005791 - rough endoplasmic reticulum /// GO:0005793 - endoplasmic reticulum-Golgi intermediate compartment /// GO:0005794 - Golgi apparatus /// GO:0005801 - cis-Golgi network /// GO:0005886 - plasma membrane /// GO:0031982 - vesicle /// GO:0048237 - rough endoplasmic reticulum lumen	GO:0008201 - heparin binding /// GO:0035473 - lipase binding /// GO:0048019 - receptor antagonist activity /// GO:0050750 - low-density lipoprotein particle receptor binding /// GO:0050750 - low-density lipoprotein particle receptor binding /// GO:0070326 - very-low-density lipoprotein particle receptor binding	GO:0002091 - negative regulation of receptor internalization /// GO:0010916 - negative regulation of very-low-density lipoprotein particle clearance /// GO:0032091 - negative regulation of protein binding /// GO:0045056 - transcytosis /// GO:0048259 - regulation of receptor-mediated endocytosis /// GO:0060548 - negative regulation of cell death /// GO:1900222 - negative regulation of amyloid-beta…	6331	15	6331	10.6223	0.203267	10.849	10.5368	10.5152	0.568605	0.365338	2	14.244	0.0142706	0.014519	68.8751	14	0.0355378	1	0.642517	12.8004	0.000658149	3.18168	10.6337	0.186758	1.15277	-0.518566	-0.634202	-0.312136	-0.021596	-4.46237	-0.308742	0.000515082	0.761988	3.28812	0.118052	0.0376306	0.91024
170439_at	Elovl6	ELOVL family member 6, elongation of long chain fatty acids (yeast)	Mm.314113	ENSMUSG00000041220	2.3.1.-	3	129532385	170439	NM_130450 /// NP_569717	GO:0005783 - endoplasmic reticulum /// GO:0016020 - membrane /// GO:0016021 - integral component of membrane /// GO:0030176 - integral component of endoplasmic reticulum membrane	GO:0009922 - fatty acid elongase activity /// GO:0009922 - fatty acid elongase activity /// GO:0016740 - transferase activity /// GO:0016747 - transferase activity, transferring acyl groups other than amino-acyl groups /// GO:0102336 - 3-oxo-arachidoyl-CoA synthase activity /// GO:0102337 - 3-oxo-cerotoyl-CoA synthase activity /// GO:0102338 - 3-oxo-lignoceronyl-CoA synthase activity	GO:0006629 - lipid metabolic process /// GO:0006631 - fatty acid metabolic process /// GO:0006633 - fatty acid biosynthetic process /// GO:0019367 - fatty acid elongation, saturated fatty acid /// GO:0019367 - fatty acid elongation, saturated fatty acid /// GO:0030148 - sphingolipid biosynthetic process /// GO:0030497 - fatty acid elongation /// GO:0034625 - fatty acid elongation, monounsaturated…	6353	18	6353	9.06238	0.856513	9.88006	8.70312	8.74766	5.59818	4.74167	2	14.244	0.0601317	0.0611795	16.3453	14	0.349886	1	0.847002	39.4273	1.56081e-06	5.80665	9.11028	0.667018	1.15406	-0.610409	-0.543648	-1.17693	0.0445313	-8.19676	0.310139	9.14682e-07	0.760947	6.03873	0.118646	0.00118809	0.909813
17071_at	Ly6f	lymphocyte antigen 6 complex, locus F	Mm.377095	ENSMUSG00000022583	NA	15	75268420	17071	NM_008530 /// NP_032556 /// XM_006520522 /// XP_006520585	GO:0005575 - cellular_component /// GO:0005886 - plasma membrane /// GO:0016020 - membrane /// GO:0031225 - anchored component of membrane	GO:0003674 - molecular_function	GO:0008150 - biological_process	6387	10	6391	4.64706	1.97697	5.64443	4.24616	4.21094	9.02672	7.04975	2	14.244	0.138793	0.141212	7.08155	14	0.56417	1	0.780987	25.3966	2.0083e-05	4.69717	4.70051	0.817647	1.15443	-0.555675	-0.598757	-1.39826	-0.035226	-6.40986	-0.161481	1.49987e-05	0.873982	4.82395	0.0584973	0.00529704	0.956184
170786_at	Cd209a	CD209a antigen	Mm.32510	ENSMUSG00000031494	NA	8	-3743394	170786	NM_133238 /// NP_573501	GO:0009986 - cell surface /// GO:0016020 - membrane /// GO:0016021 - integral component of membrane	GO:0001618 - virus receptor activity /// GO:0005537 - mannose binding /// GO:0030246 - carbohydrate binding /// GO:0046872 - metal ion binding /// GO:0048306 - calcium-dependent protein binding /// GO:0097367 - carbohydrate derivative binding	GO:0006897 - endocytosis /// GO:0010468 - regulation of gene expression /// GO:0030193 - regulation of blood coagulation /// GO:0042129 - regulation of T cell proliferation	6437	17	6437	4.00924	0.0869968	4.19868	3.91755	3.94814	0.343955	0.256959	2	14.244	0.00610789	0.00621405	160.926	14	0.0214972	1	0.74707	21.035	5.60116e-05	4.25172	4.02146	0.154242	1.14901	-0.67368	-0.475327	-0.281134	0.0305943	-6.14344	0.668557	2.36073e-05	0.514467	4.62695	0.288642	0.00686042	0.782736
170790_at	Mlc1	megalencephalic leukoencephalopathy with subcortical cysts 1 homolog (human)	Mm.32780	ENSMUSG00000035805	NA	15	-88955883	170790	NM_133241 /// NP_573504 /// XM_006520544 /// XM_006520545 /// XM_011245483 /// XP_006520607 /// XP_006520608 /// XP_011243785	GO:0005737 - cytoplasm /// GO:0005764 - lysosome /// GO:0005768 - endosome /// GO:0005769 - early endosome /// GO:0005783 - endoplasmic reticulum /// GO:0005783 - endoplasmic reticulum /// GO:0005886 - plasma membrane /// GO:0005886 - plasma membrane /// GO:0005901 - caveola /// GO:0005911 - cell-cell junction /// GO:0005911 - cell-cell junction /// GO:0016020 - membrane /// GO:0016021 - integral…	GO:0005515 - protein binding /// GO:0008565 - protein transporter activity /// GO:0032403 - protein complex binding	GO:0006810 - transport /// GO:0006811 - ion transport /// GO:0015031 - protein transport /// GO:0016192 - vesicle-mediated transport /// GO:0032388 - positive regulation of intracellular transport /// GO:0047484 - regulation of response to osmotic stress /// GO:0051259 - protein oligomerization /// GO:0071397 - cellular response to cholesterol /// GO:0072584 - caveolin-mediated endocytosis	6442	24	6441	4.1399	0.0410062	4.10125	4.21401	4.0748	0.108106	0.0671001	2	14.244	0.00287912	0.00292902	341.412	14	0.00675664	1	0.620686	11.6529	0.00100419	2.99818	4.13002	0.073927	-0.389205	1.13609	-0.74688	0.11276	-0.139202	3.58896	-4.43056	0.00289008	0.000547854	2.53909	3.26134	0.0823595	0.0391261
170829_at	Tram2	translocating chain-associating membrane protein 2	Mm.185680; Mm.273241	ENSMUSG00000041779	NA	1	-21001396	170829	NM_177409 /// NP_803128	GO:0016020 - membrane /// GO:0016021 - integral component of membrane	GO:0005515 - protein binding	GO:0006810 - transport /// GO:0015031 - protein transport /// GO:0032964 - collagen biosynthetic process /// GO:0045048 - protein insertion into ER membrane	6451	16	6450	5.34948	1.09307	5.72066	5.01228	5.45039	2.62879	1.53572	2	14.244	0.0767391	0.0780764	12.808	14	0.164299	1	0.584193	10.0061	0.00193087	2.71425	5.39444	0.357489	0.912519	-1.06903	0.156506	-0.70838	0.438114	-4.36718	2.70098	0.000619695	0.0170173	3.20782	1.76911	0.041703	0.184488
17113_at	M6pr	mannose-6-phosphate receptor, cation dependent	Mm.249225	ENSMUSG00000007458	NA	6	122308719	17113	NM_010749 /// NP_034879	GO:0000323 - lytic vacuole /// GO:0005764 - lysosome /// GO:0005768 - endosome /// GO:0005770 - late endosome /// GO:0005802 - trans-Golgi network /// GO:0016020 - membrane /// GO:0016021 - integral component of membrane /// GO:0030904 - retromer complex /// GO:0048471 - perinuclear region of cytoplasm	GO:0005537 - mannose binding /// GO:0015578 - mannose transmembrane transporter activity /// GO:1905394 - retromer complex binding	GO:0006810 - transport /// GO:0006886 - intracellular protein transport /// GO:0015761 - mannose transport /// GO:0033299 - secretion of lysosomal enzymes	6474	17	6474	11.0651	0.119428	11.2112	10.9794	11.0391	0.280998	0.16157	2	14.244	0.00838475	0.00853061	117.225	14	0.0175624	1	0.574985	9.63474	0.00225711	2.64645	11.0765	0.120376	1.11862	-0.807326	-0.311297	-0.231838	0.0597098	-4.32396	1.11364	0.000674169	0.283875	3.17123	0.546874	0.0434883	0.611336
17127_at	Smad3	SMAD family member 3	Mm.7320	ENSMUSG00000032402	NA	9	-63646766	17127	NM_016769 /// NP_058049 /// XM_006510819 /// XM_006510821 /// XP_006510882 /// XP_006510884	GO:0000790 - nuclear chromatin /// GO:0005622 - intracellular /// GO:0005634 - nucleus /// GO:0005634 - nucleus /// GO:0005637 - nuclear inner membrane /// GO:0005654 - nucleoplasm /// GO:0005667 - transcription factor complex /// GO:0005737 - cytoplasm /// GO:0005737 - cytoplasm /// GO:0005829 - cytosol /// GO:0005886 - plasma membrane /// GO:0043234 - protein complex /// GO:0043235 - receptor c…	GO:0000977 - RNA polymerase II regulatory region sequence-specific DNA binding /// GO:0000978 - RNA polymerase II core promoter proximal region sequence-specific DNA binding /// GO:0000983 - transcription factor activity, RNA polymerase II core promoter sequence-specific /// GO:0000987 - core promoter proximal region sequence-specific DNA binding /// GO:0000988 - transcription factor activity, pr…	GO:0000122 - negative regulation of transcription from RNA polymerase II promoter /// GO:0000122 - negative regulation of transcription from RNA polymerase II promoter /// GO:0001501 - skeletal system development /// GO:0001649 - osteoblast differentiation /// GO:0001657 - ureteric bud development /// GO:0001666 - response to hypoxia /// GO:0001701 - in utero embryonic development /// GO:0001707 …	6558	16	6566	8.06587	0.890092	8.39738	7.78683	8.125	2.00211	1.11202	2	14.244	0.0624891	0.063578	15.7287	14	0.125132	1	0.555424	8.89771	0.00310943	2.50732	8.10307	0.305865	0.962222	-1.03392	0.0716973	-0.61055	0.33817	-4.17121	2.31034	0.000909295	0.0363368	3.0413	1.43965	0.049212	0.257431
171283_at	Havcr1	hepatitis A virus cellular receptor 1	Mm.17771	ENSMUSG00000040405	NA	11	46750510; 46740222; 46751167	171283	NM_001166631 /// NM_001166632 /// NM_134248 /// NP_001160103 /// NP_001160104 /// NP_599009 /// XM_006532392 /// XM_006532393 /// XM_011248783 /// XM_011248784 /// XP_006532455 /// XP_006532456 /// XP_011247085 /// XP_011247086	GO:0009986 - cell surface /// GO:0016020 - membrane /// GO:0016021 - integral component of membrane	GO:0001786 - phosphatidylserine binding /// GO:0005515 - protein binding	GO:0033005 - positive regulation of mast cell activation	6570	16	6569	6.53641	2.86239	8.6199	5.62305	5.73164	33.6449	30.7825	2	14.244	0.200954	0.204456	4.89102	14	2.10281	1	0.914924	76.5909	2.38836e-08	7.6219	6.6582	1.69975	1.15411	-0.609	-0.545112	-2.99685	0.108594	-11.4172	0.413714	1.47455e-08	0.685246	7.83134	0.164154	9.37373e-05	0.874457
17158_at	Man2a1	mannosidase 2, alpha 1	Mm.2433	ENSMUSG00000024085	3.2.1.114	17	64601648	17158	NM_008549 /// NP_032575 /// XM_006523739 /// XP_006523802	GO:0000139 - Golgi membrane /// GO:0005615 - extracellular space /// GO:0005794 - Golgi apparatus /// GO:0005797 - Golgi medial cisterna /// GO:0005801 - cis-Golgi network /// GO:0016020 - membrane /// GO:0016021 - integral component of membrane /// GO:0070062 - extracellular exosome	GO:0003824 - catalytic activity /// GO:0004559 - alpha-mannosidase activity /// GO:0004572 - mannosyl-oligosaccharide 1,3-1,6-alpha-mannosidase activity /// GO:0015923 - mannosidase activity /// GO:0016787 - hydrolase activity /// GO:0016798 - hydrolase activity, acting on glycosyl bonds /// GO:0016799 - hydrolase activity, hydrolyzing N-glycosyl compounds /// GO:0030246 - carbohydrate binding //…	GO:0001701 - in utero embryonic development /// GO:0001889 - liver development /// GO:0005975 - carbohydrate metabolic process /// GO:0006013 - mannose metabolic process /// GO:0006491 - N-glycan processing /// GO:0006517 - protein deglycosylation /// GO:0007005 - mitochondrion organization /// GO:0007033 - vacuole organization /// GO:0007585 - respiratory gaseous exchange /// GO:0008152 - metabo…	6614	24	6616	10.7428	0.249974	10.5241	10.8867	10.7602	0.635658	0.385685	2	14.244	0.0175497	0.0178553	56.0059	14	0.0397286	1	0.606748	10.9884	0.00129799	2.88673	10.7237	0.184054	-1.08431	0.885971	0.198334	0.362638	-0.126563	4.67501	-1.6316	0.000341982	0.124668	3.466	0.904244	0.0305331	0.431006
17165_at	Mapkapk5	MAP kinase-activated protein kinase 5	Mm.272206	ENSMUSG00000029454	2.7.11.1	5	-121525050	17165	NM_010765 /// NP_034895	GO:0005634 - nucleus /// GO:0005654 - nucleoplasm /// GO:0005737 - cytoplasm /// GO:0005829 - cytosol /// GO:0032156 - septin cytoskeleton /// GO:0043234 - protein complex	GO:0002039 - p53 binding /// GO:0004672 - protein kinase activity /// GO:0004674 - protein serine/threonine kinase activity /// GO:0004674 - protein serine/threonine kinase activity /// GO:0004683 - calmodulin-dependent protein kinase activity /// GO:0004871 - signal transducer activity /// GO:0005515 - protein binding /// GO:0005516 - calmodulin binding /// GO:0009931 - calcium-dependent protein…	GO:0000165 - MAPK cascade /// GO:0006417 - regulation of translation /// GO:0007166 - cell surface receptor signaling pathway /// GO:0007265 - Ras protein signal transduction /// GO:0018105 - peptidyl-serine phosphorylation /// GO:0032212 - positive regulation of telomere maintenance via telomerase /// GO:0046777 - protein autophosphorylation /// GO:0046777 - protein autophosphorylation /// GO:00…	6621	22	6621	7.08901	0.0822729	6.98934	7.17439	7.06914	0.184943	0.10267	2	14.244	0.00577624	0.00587663	170.165	14	0.0115589	1	0.555144	8.88725	0.00312392	2.5053	7.07762	0.092815	-0.951176	1.04255	-0.0913758	0.185048	-0.105246	4.15819	-2.36496	0.000932871	0.0327313	3.03018	1.48504	0.0497296	0.245803
17181_at	Matn2	matrilin 2	Mm.396856	ENSMUSG00000022324	NA	15	34306680	17181	NM_016762 /// NP_058042 /// XM_006520023 /// XP_006520086	GO:0005576 - extracellular region /// GO:0005578 - proteinaceous extracellular matrix /// GO:0005604 - basement membrane /// GO:0005615 - extracellular space /// GO:0031012 - extracellular matrix	GO:0005509 - calcium ion binding	GO:0001764 - neuron migration /// GO:0007411 - axon guidance /// GO:0008347 - glial cell migration /// GO:0031104 - dendrite regeneration /// GO:0031175 - neuron projection development /// GO:0048678 - response to axon injury	6633	33	6633	6.69196	0.562861	7.08625	6.37584	6.74023	2.05136	1.4885	2	14.244	0.0395159	0.0402044	24.8729	14	0.12821	1	0.725616	18.8342	0.000100001	4	6.73411	0.355245	0.991263	-1.00851	0.0172501	-0.710411	0.364397	-6.10333	3.13064	2.52974e-05	0.00724071	4.59692	2.14022	0.00710788	0.125838
17190_at	Mbd1	methyl-CpG binding domain protein 1	Mm.22522	ENSMUSG00000024561	NA	18	74268287	17190	NM_001357421 /// NM_001357422 /// NM_001357423 /// NM_013594 /// NP_001344350 /// NP_001344351 /// NP_001344352 /// NP_038622 /// XM_006525704 /// XM_006525705 /// XM_006525706 /// XM_006525707 /// XM_006525708 /// XM_006525709 /// XM_017317844 /// XM_017317845 /// XM_017317846 /// XM_017317847 /// XP_006525767 /// XP_006525768 /// XP_006525769 /// XP_006525770 /// XP_006525771 /// XP_006525772 /…	GO:0000785 - chromatin /// GO:0000790 - nuclear chromatin /// GO:0000792 - heterochromatin /// GO:0005634 - nucleus /// GO:0005634 - nucleus /// GO:0005694 - chromosome /// GO:0005737 - cytoplasm /// GO:0005737 - cytoplasm /// GO:0016363 - nuclear matrix /// GO:0016607 - nuclear speck	GO:0003677 - DNA binding /// GO:0003682 - chromatin binding /// GO:0005515 - protein binding /// GO:0008270 - zinc ion binding /// GO:0008327 - methyl-CpG binding /// GO:0010385 - double-stranded methylated DNA binding /// GO:0046872 - metal ion binding	GO:0006351 - transcription, DNA-templated /// GO:0006355 - regulation of transcription, DNA-templated /// GO:0010629 - negative regulation of gene expression /// GO:0048712 - negative regulation of astrocyte differentiation	6640	26	6640	7.93399	1.42557	7.53904	8.40974	7.66289	4.15733	2.73176	2	14.244	0.100083	0.101827	9.82061	14	0.259833	1	0.657094	13.6475	0.000489239	3.31048	7.87056	0.471033	-0.703807	1.14468	-0.440872	0.870698	-0.746847	4.70037	-4.03177	0.000325786	0.00119698	3.48707	2.92191	0.0297989	0.0554504
17201_at	Mc3r	melanocortin 3 receptor	Mm.57183	ENSMUSG00000038537	NA	2	172248491	17201	NM_008561 /// NP_032587	GO:0005886 - plasma membrane /// GO:0016020 - membrane /// GO:0016021 - integral component of membrane	GO:0004871 - signal transducer activity /// GO:0004930 - G-protein coupled receptor activity /// GO:0004977 - melanocortin receptor activity /// GO:0004980 - melanocyte-stimulating hormone receptor activity /// GO:0004980 - melanocyte-stimulating hormone receptor activity /// GO:0005515 - protein binding /// GO:0017046 - peptide hormone binding /// GO:0042923 - neuropeptide binding	GO:0002027 - regulation of heart rate /// GO:0007165 - signal transduction /// GO:0007186 - G-protein coupled receptor signaling pathway /// GO:0007188 - adenylate cyclase-modulating G-protein coupled receptor signaling pathway /// GO:0008217 - regulation of blood pressure /// GO:0030819 - positive regulation of cAMP biosynthetic process /// GO:0032922 - circadian regulation of gene expression //…	6649	16	6649	3.99465	0.0467898	3.90388	4.05287	4.00391	0.112141	0.0653515	2	14.244	0.00328516	0.00334213	299.21	14	0.00700883	1	0.58276	9.94648	0.00197942	2.70346	3.98689	0.0759393	-1.09304	0.868932	0.224106	0.148991	-0.0489676	4.4394	-1.45906	0.00053854	0.166247	3.26878	0.779247	0.0387383	0.488002
17287_at	Mep1a	meprin 1 alpha	Mm.5346	ENSMUSG00000023914	3.4.24.18	17	-43474328	17287	NM_008585 /// NP_032611 /// XM_006523751 /// XP_006523814	GO:0016020 - membrane /// GO:0016021 - integral component of membrane /// GO:0017090 - meprin A complex /// GO:0070062 - extracellular exosome	GO:0004222 - metalloendopeptidase activity /// GO:0008233 - peptidase activity /// GO:0008237 - metallopeptidase activity /// GO:0008270 - zinc ion binding /// GO:0016787 - hydrolase activity /// GO:0046872 - metal ion binding	GO:0006508 - proteolysis	6694	24	6694	11.7276	0.429527	12.0919	11.5631	11.5938	1.37216	0.942629	2	14.244	0.0301552	0.0306805	32.594	14	0.0857598	1	0.686969	15.6296	0.000255616	3.59241	11.7496	0.296857	1.15316	-0.628273	-0.524884	-0.528831	0.030692	-5.2009	0.301847	0.000127069	0.767131	3.89596	0.115131	0.0182548	0.912611
17288_at	Mep1b	meprin 1 beta	Mm.2682	ENSMUSG00000024313	3.4.24.18	18	21072343	17288	NM_008586 /// NP_032612	GO:0005576 - extracellular region /// GO:0005886 - plasma membrane /// GO:0016020 - membrane /// GO:0016021 - integral component of membrane	GO:0004222 - metalloendopeptidase activity /// GO:0008233 - peptidase activity /// GO:0008237 - metallopeptidase activity /// GO:0008270 - zinc ion binding /// GO:0016787 - hydrolase activity /// GO:0042802 - identical protein binding /// GO:0046872 - metal ion binding	GO:0006508 - proteolysis /// GO:0006954 - inflammatory response /// GO:1901998 - toxin transport	6695	25	6695	8.02646	5.55917	9.43155	7.28041	7.66582	19.9769	14.4178	2	14.244	0.390281	0.397083	2.51836	14	1.24856	1	0.721721	18.471	0.000110558	3.95641	8.12593	1.147	1.13829	-0.73715	-0.401138	-2.15114	0.385407	-5.88061	1.0536	3.72882e-05	0.309613	4.42843	0.509181	0.00903013	0.632204
17289_at	Mertk	c-mer proto-oncogene tyrosine kinase	Mm.239655	ENSMUSG00000014361	NA	2	128698914	17289	NM_008587 /// NP_032613 /// XM_006498860 /// XP_006498923	GO:0001750 - photoreceptor outer segment /// GO:0005615 - extracellular space /// GO:0005737 - cytoplasm /// GO:0016020 - membrane /// GO:0016021 - integral component of membrane /// GO:0016028 - rhabdomere	GO:0000166 - nucleotide binding /// GO:0004672 - protein kinase activity /// GO:0004713 - protein tyrosine kinase activity /// GO:0004714 - transmembrane receptor protein tyrosine kinase activity /// GO:0005524 - ATP binding /// GO:0016301 - kinase activity /// GO:0016740 - transferase activity	GO:0001779 - natural killer cell differentiation /// GO:0001818 - negative regulation of cytokine production /// GO:0006468 - protein phosphorylation /// GO:0006909 - phagocytosis /// GO:0007283 - spermatogenesis /// GO:0016310 - phosphorylation /// GO:0030168 - platelet activation /// GO:0032940 - secretion by cell /// GO:0034446 - substrate adhesion-dependent cell spreading /// GO:0043277 - apo…	6696	13	6696	9.32218	0.506468	9.2216	9.60491	9.02695	1.5524	1.04593	2	14.244	0.0355568	0.0361763	27.6424	14	0.0970251	1	0.673752	14.7079	0.000343164	3.4645	9.28449	0.294066	-0.213858	1.08963	-0.875771	0.383311	-0.577958	3.47163	-5.23453	0.00365565	0.000119416	2.43704	3.92294	0.0915855	0.0176515
17319_at	Mif	macrophage migration inhibitory factor (glycosylation-inhibiting factor)	Mm.2326	ENSMUSG00000033307	5.3.2.1	10	-75859352	17319	NM_010798 /// NP_034928	GO:0005576 - extracellular region /// GO:0005615 - extracellular space /// GO:0005615 - extracellular space /// GO:0005634 - nucleus /// GO:0005654 - nucleoplasm /// GO:0005737 - cytoplasm /// GO:0005829 - cytosol /// GO:0009986 - cell surface /// GO:0031982 - vesicle /// GO:0043209 - myelin sheath /// GO:0070062 - extracellular exosome	GO:0002020 - protease binding /// GO:0004167 - dopachrome isomerase activity /// GO:0005102 - receptor binding /// GO:0005125 - cytokine activity /// GO:0005125 - cytokine activity /// GO:0005126 - cytokine receptor binding /// GO:0016853 - isomerase activity /// GO:0032403 - protein complex binding /// GO:0042056 - chemoattractant activity /// GO:0042802 - identical protein binding /// GO:005017…	GO:0001516 - prostaglandin biosynthetic process /// GO:0001934 - positive regulation of protein phosphorylation /// GO:0002035 - brain renin-angiotensin system /// GO:0002376 - immune system process /// GO:0002675 - positive regulation of acute inflammatory response /// GO:0002821 - positive regulation of adaptive immune response /// GO:0002906 - negative regulation of mature B cell apoptotic pro…	6714	4	6714	11.2109	0.346177	11.193	11.0564	11.4453	0.789701	0.443524	2	14.244	0.0243036	0.0247269	40.4418	14	0.0493563	1	0.561636	9.12466	0.00281299	2.55083	11.2316	0.197322	-0.195434	-0.887856	1.08329	-0.13663	0.388951	-1.49677	4.26091	0.156281	0.000762586	0.806093	3.11771	0.475378	0.0453862
17354_at	Mllt10	myeloid/lymphoid or mixed-lineage leukemia; translocated to, 10	Mm.209175	ENSMUSG00000026743	NA	2	18064584; 18055236	17354	NM_001252560 /// NM_001252561 /// NM_010804 /// NP_001239489 /// NP_001239490 /// NP_034934 /// NR_045538 /// NR_045539 /// NR_149308 /// XM_006497371 /// XM_006497372 /// XM_006497373 /// XM_006497374 /// XM_006497375 /// XM_006497376 /// XM_006497377 /// XM_006497378 /// XM_006497379 /// XM_006497380 /// XM_006497381 /// XM_006497382 /// XM_006497383 /// XM_006497384 /// XM_006497385 /// XM_006…	GO:0005634 - nucleus /// GO:0005654 - nucleoplasm /// GO:0005829 - cytosol /// GO:0043234 - protein complex	GO:0005515 - protein binding /// GO:0046872 - metal ion binding	GO:0045944 - positive regulation of transcription from RNA polymerase II promoter	6726	26	6726	8.29062	0.0541808	8.12834	8.39007	8.31367	0.257734	0.203553	2	14.244	0.00380404	0.00387006	258.394	14	0.0161084	1	0.78978	26.7549	1.50057e-05	4.82374	8.27736	0.134587	-1.10722	0.837422	0.269797	0.261724	-0.0763951	7.24709	-2.11537	3.84036e-06	0.0524824	5.41563	1.27999	0.00227099	0.301822
17380_at	Mme	membrane metallo endopeptidase	Mm.296022	ENSMUSG00000027820	3.4.24.11	3	63295434; 63295871; 63296094	17380	NM_001289462 /// NM_001289463 /// NM_001357335 /// NM_008604 /// NP_001276391 /// NP_001276392 /// NP_001344264 /// NP_032630 /// XM_006501095 /// XM_006501098 /// XP_006501158 /// XP_006501161	GO:0005737 - cytoplasm /// GO:0005886 - plasma membrane /// GO:0005903 - brush border /// GO:0005925 - focal adhesion /// GO:0008021 - synaptic vesicle /// GO:0016020 - membrane /// GO:0016020 - membrane /// GO:0016021 - integral component of membrane /// GO:0030424 - axon /// GO:0030425 - dendrite /// GO:0044306 - neuron projection terminus /// GO:0045202 - synapse /// GO:0070062 - extracellular…	GO:0004175 - endopeptidase activity /// GO:0004222 - metalloendopeptidase activity /// GO:0008233 - peptidase activity /// GO:0008237 - metallopeptidase activity /// GO:0008238 - exopeptidase activity /// GO:0008270 - zinc ion binding /// GO:0016787 - hydrolase activity /// GO:0042277 - peptide binding /// GO:0046872 - metal ion binding	GO:0006508 - proteolysis /// GO:0006518 - peptide metabolic process /// GO:0019233 - sensory perception of pain /// GO:0046449 - creatinine metabolic process /// GO:0050435 - amyloid-beta metabolic process /// GO:0071345 - cellular response to cytokine stimulus /// GO:0071492 - cellular response to UV-A /// GO:0071493 - cellular response to UV-B /// GO:0097242 - amyloid-beta clearance	6731	24	6731	10.6045	0.579688	11.2534	10.3574	10.3016	3.57094	2.99125	2	14.244	0.0406973	0.0414063	24.1509	14	0.223184	1	0.837665	36.75	2.37995e-06	5.62343	10.6374	0.534123	1.15312	-0.52427	-0.628851	-0.895933	-0.0558594	-7.58466	-0.472886	2.27628e-06	0.643459	5.64278	0.191479	0.00181625	0.853269
17701_at	Msx1	msh homeobox 1	Mm.256509	ENSMUSG00000048450	NA	5	-37820490	17701	NM_010835 /// NP_034965	GO:0005634 - nucleus /// GO:0005634 - nucleus /// GO:0005654 - nucleoplasm /// GO:0005667 - transcription factor complex	GO:0000977 - RNA polymerase II regulatory region sequence-specific DNA binding /// GO:0000982 - transcription factor activity, RNA polymerase II core promoter proximal region sequence-specific binding /// GO:0001227 - transcriptional repressor activity, RNA polymerase II transcription regulatory region sequence-specific binding /// GO:0001227 - transcriptional repressor activity, RNA polymerase I…	GO:0000122 - negative regulation of transcription from RNA polymerase II promoter /// GO:0000122 - negative regulation of transcription from RNA polymerase II promoter /// GO:0000902 - cell morphogenesis /// GO:0001701 - in utero embryonic development /// GO:0001837 - epithelial to mesenchymal transition /// GO:0003007 - heart morphogenesis /// GO:0003198 - epithelial to mesenchymal transition in…	6790	23	6790	4.86834	0.0736435	4.76778	4.95229	4.85137	0.174971	0.101328	2	14.244	0.00517042	0.00526025	190.105	14	0.0109357	1	0.579111	9.7988	0.0021058	2.67658	4.85715	0.0923872	-0.967253	1.02981	-0.0625574	0.184503	-0.100921	4.38212	-2.39696	0.000601939	0.0307793	3.22045	1.51174	0.0413679	0.239161
17758_at	Map4	microtubule-associated protein 4	Mm.217318; Mm.443428; Mm.484451	ENSMUSG00000032479	NA	9	109931773; 109931773; 110052020	17758	NM_001205330 /// NM_001205331 /// NM_001205332 /// NM_001311163 /// NM_001311164 /// NM_008633 /// NP_001192259 /// NP_001192260 /// NP_001192261 /// NP_001298092 /// NP_001298093 /// NP_032659 /// XM_006511955 /// XM_006511956 /// XM_006511960 /// XM_006511962 /// XM_006511964 /// XM_006511967 /// XM_011242936 /// XM_011242937 /// XM_011242938 /// XM_017313161 /// XM_017313162 /// XM_017313163 /…	GO:0005737 - cytoplasm /// GO:0005856 - cytoskeleton /// GO:0005874 - microtubule /// GO:0005875 - microtubule associated complex /// GO:0005930 - axoneme /// GO:0014069 - postsynaptic density /// GO:0043005 - neuron projection /// GO:0070062 - extracellular exosome /// GO:0072686 - mitotic spindle	GO:0003723 - RNA binding /// GO:0005515 - protein binding /// GO:0008017 - microtubule binding /// GO:0015631 - tubulin binding	GO:0007052 - mitotic spindle organization /// GO:0007052 - mitotic spindle organization /// GO:0031175 - neuron projection development /// GO:0051012 - microtubule sliding /// GO:0051012 - microtubule sliding /// GO:0051294 - establishment of spindle orientation /// GO:0051294 - establishment of spindle orientation /// GO:0051301 - cell division /// GO:1902856 - negative regulation of non-motile …	6803	28	6803	7.97667	0.101454	7.85331	8.10156	7.9252	0.299979	0.198525	2	14.244	0.00712285	0.00724671	137.994	14	0.0187487	1	0.661797	13.9358	0.00044349	3.35312	7.96002	0.127739	-0.835404	1.10805	-0.272642	0.248254	-0.176367	5.02357	-3.5689	0.000176747	0.0030085	3.75265	2.52165	0.0219486	0.0838457
17859_at	Mxi1	MAX interactor 1, dimerization protein	Mm.2154	ENSMUSG00000025025	NA	19	53310505; 53329412; 53330445	17859	NM_001008542 /// NM_001008543 /// NM_010847 /// NP_001008542 /// NP_001008543 /// NP_034977 /// XM_006526735 /// XM_006526738 /// XM_006526739 /// XM_006526740 /// XM_006526741 /// XM_017318079 /// XP_006526798 /// XP_006526801 /// XP_006526802 /// XP_006526803 /// XP_006526804 /// XP_017173568	GO:0005634 - nucleus /// GO:0005634 - nucleus /// GO:0005730 - nucleolus /// GO:0005737 - cytoplasm /// GO:0005829 - cytosol /// GO:0090575 - RNA polymerase II transcription factor complex	GO:0000977 - RNA polymerase II regulatory region sequence-specific DNA binding /// GO:0003677 - DNA binding /// GO:0005515 - protein binding /// GO:0046983 - protein dimerization activity	GO:0000122 - negative regulation of transcription from RNA polymerase II promoter /// GO:0000122 - negative regulation of transcription from RNA polymerase II promoter /// GO:0006351 - transcription, DNA-templated /// GO:0006355 - regulation of transcription, DNA-templated	6838	26	6838	8.23454	0.176392	8.00564	8.42801	8.19258	0.709193	0.532801	2	14.244	0.0123839	0.0125994	79.3688	14	0.0443246	1	0.751278	21.5119	4.96963e-05	4.30368	8.20874	0.21165	-0.959619	1.036	-0.0763813	0.422372	-0.235435	6.48203	-3.61316	1.32869e-05	0.0027535	4.87658	2.56011	0.00491479	0.0808338
17918_at	Myo5a	myosin VA	Mm.3645	ENSMUSG00000034593	NA	9	75071205	17918	NM_010864 /// NP_034994 /// XM_006510827 /// XM_006510828 /// XM_006510829 /// XM_006510830 /// XM_006510831 /// XM_006510832 /// XM_006510834 /// XP_006510890 /// XP_006510891 /// XP_006510892 /// XP_006510893 /// XP_006510894 /// XP_006510895 /// XP_006510897	GO:0001726 - ruffle /// GO:0001750 - photoreceptor outer segment /// GO:0005737 - cytoplasm /// GO:0005737 - cytoplasm /// GO:0005764 - lysosome /// GO:0005769 - early endosome /// GO:0005770 - late endosome /// GO:0005777 - peroxisome /// GO:0005783 - endoplasmic reticulum /// GO:0005794 - Golgi apparatus /// GO:0005829 - cytosol /// GO:0005882 - intermediate filament /// GO:0005884 - actin fila…	GO:0000146 - microfilament motor activity /// GO:0000146 - microfilament motor activity /// GO:0000149 - SNARE binding /// GO:0000166 - nucleotide binding /// GO:0003723 - RNA binding /// GO:0003774 - motor activity /// GO:0003774 - motor activity /// GO:0003779 - actin binding /// GO:0005509 - calcium ion binding /// GO:0005515 - protein binding /// GO:0005516 - calmodulin binding /// GO:0005524…	GO:0006582 - melanin metabolic process /// GO:0006810 - transport /// GO:0006887 - exocytosis /// GO:0006892 - post-Golgi vesicle-mediated transport /// GO:0007268 - chemical synaptic transmission /// GO:0007601 - visual perception /// GO:0015031 - protein transport /// GO:0016192 - vesicle-mediated transport /// GO:0017157 - regulation of exocytosis /// GO:0030048 - actin filament-based movement…	6871	27	6871	6.45767	1.16841	7.49554	6.02595	6.02422	8.79839	7.62998	2	14.244	0.0820285	0.0834579	11.9821	14	0.549899	1	0.867202	46.5081	5.69352e-07	6.24462	6.51524	0.84897	1.1547	-0.576331	-0.578369	-1.46959	-0.00172991	-8.76311	-0.0103154	4.09505e-07	0.991913	6.38774	0.00352652	0.000771326	0.99744
17961_at	Nat2	N-acetyltransferase 2 (arylamine N-acetyltransferase)	Mm.4695	ENSMUSG00000051147	2.3.1.5	8	67494947; 67494874	17961	NM_001168577 /// NM_010874 /// NP_001162049 /// NP_035004 /// XM_006509592 /// XP_006509655	GO:0005737 - cytoplasm /// GO:0005829 - cytosol	GO:0004060 - arylamine N-acetyltransferase activity /// GO:0004060 - arylamine N-acetyltransferase activity /// GO:0004060 - arylamine N-acetyltransferase activity /// GO:0008080 - N-acetyltransferase activity /// GO:0016407 - acetyltransferase activity /// GO:0016740 - transferase activity /// GO:0016746 - transferase activity, transferring acyl groups	GO:0008152 - metabolic process	6897	21	6897	5.811	1.45603	5.40504	6.22042	5.64375	3.59329	2.13726	2	14.244	0.102221	0.104002	9.61521	14	0.224581	1	0.594793	10.4542	0.00160649	2.79412	5.75641	0.419201	-0.83817	1.10691	-0.268739	0.81538	-0.576674	4.35547	-3.08038	0.000634001	0.00800651	3.19791	2.09656	0.0419828	0.131348
17973_at	Nck1	non-catalytic region of tyrosine kinase adaptor protein 1	Mm.181485	ENSMUSG00000032475	NA	9	-100494301; -100494301	17973	NM_001324530 /// NM_010878 /// NP_001311459 /// NP_035008 /// XM_006510840 /// XP_006510903	GO:0000164 - protein phosphatase type 1 complex /// GO:0005634 - nucleus /// GO:0005737 - cytoplasm /// GO:0005783 - endoplasmic reticulum /// GO:0005840 - ribosome /// GO:0005911 - cell-cell junction /// GO:0012506 - vesicle membrane	GO:0004860 - protein kinase inhibitor activity /// GO:0005070 - SH3/SH2 adaptor activity /// GO:0005102 - receptor binding /// GO:0005515 - protein binding /// GO:0019904 - protein domain specific binding /// GO:0030971 - receptor tyrosine kinase binding /// GO:0045296 - cadherin binding /// GO:0046875 - ephrin receptor binding /// GO:0071074 - eukaryotic initiation factor eIF2 binding /// GO:007…	GO:0006417 - regulation of translation /// GO:0006930 - substrate-dependent cell migration, cell extension /// GO:0007015 - actin filament organization /// GO:0010976 - positive regulation of neuron projection development /// GO:0016477 - cell migration /// GO:0030032 - lamellipodium assembly /// GO:0030334 - regulation of cell migration /// GO:0030838 - positive regulation of actin filament poly…	6906	19	6906	6.39294	0.213703	6.19439	6.55525	6.36426	0.599322	0.385619	2	14.244	0.0150033	0.0152645	65.5114	14	0.0374576	1	0.643425	12.8511	0.000646332	3.18954	6.3713	0.180529	-0.979928	1.01893	-0.0390026	0.360852	-0.190988	5.03129	-2.6629	0.000174212	0.0183417	3.75892	1.73656	0.0218992	0.190916
18035_at	Nfkbia	nuclear factor of kappa light polypeptide gene enhancer in B cells inhibitor, alpha	Mm.170515	ENSMUSG00000021025	NA	12	-55489408	18035	NM_010907 /// NP_035037	GO:0005622 - intracellular /// GO:0005634 - nucleus /// GO:0005634 - nucleus /// GO:0005737 - cytoplasm /// GO:0005737 - cytoplasm /// GO:0005829 - cytosol /// GO:0005829 - cytosol /// GO:0005886 - plasma membrane /// GO:0043234 - protein complex	GO:0005515 - protein binding /// GO:0008139 - nuclear localization sequence binding /// GO:0019899 - enzyme binding /// GO:0031072 - heat shock protein binding /// GO:0031625 - ubiquitin protein ligase binding /// GO:0032403 - protein complex binding /// GO:0042802 - identical protein binding /// GO:0051059 - NF-kappaB binding	GO:0000060 - protein import into nucleus, translocation /// GO:0007249 - I-kappaB kinase/NF-kappaB signaling /// GO:0007253 - cytoplasmic sequestering of NF-kappaB /// GO:0010468 - regulation of gene expression /// GO:0010745 - negative regulation of macrophage derived foam cell differentiation /// GO:0010875 - positive regulation of cholesterol efflux /// GO:0010888 - negative regulation of lipi…	6951	26	6951	8.77993	0.985595	8.37909	9.21763	8.56797	3.35469	2.36909	2	14.244	0.0691939	0.0703996	14.2046	14	0.209668	1	0.706204	17.1192	0.000162716	3.78857	8.72156	0.439867	-0.778586	1.12777	-0.349187	0.838544	-0.649665	5.44421	-4.21793	8.13423e-05	0.000829605	4.08968	3.08113	0.0145192	0.0473517
18095_at	Nkx3-1	NK3 homeobox 1	Mm.3520	ENSMUSG00000022061	NA	14	69190691	18095	NM_010921 /// NP_035051	GO:0005622 - intracellular /// GO:0005622 - intracellular /// GO:0005634 - nucleus /// GO:0005634 - nucleus	GO:0000976 - transcription regulatory region sequence-specific DNA binding /// GO:0000983 - transcription factor activity, RNA polymerase II core promoter sequence-specific /// GO:0001047 - core promoter binding /// GO:0003677 - DNA binding /// GO:0003700 - DNA binding transcription factor activity /// GO:0003700 - DNA binding transcription factor activity /// GO:0004882 - androgen receptor activ…	GO:0001655 - urogenital system development /// GO:0001655 - urogenital system development /// GO:0001656 - metanephros development /// GO:0001756 - somitogenesis /// GO:0001934 - positive regulation of protein phosphorylation /// GO:0006351 - transcription, DNA-templated /// GO:0006355 - regulation of transcription, DNA-templated /// GO:0006919 - activation of cysteine-type endopeptidase activity…	6979	18	6979	4.30113	0.0653535	4.20549	4.37291	4.29629	0.147273	0.08192	2	14.244	0.00458842	0.0046681	214.22	14	0.00920459	1	0.556244	8.92682	0.00306948	2.51294	4.29156	0.0838108	-1.02701	0.970598	0.0564159	0.167421	-0.0766183	4.22107	-1.93172	0.000824502	0.0735364	3.08381	1.1335	0.0471927	0.347401
18129_at	Notch2	notch 2	Mm.485843	ENSMUSG00000027878	NA	3	98013537	18129	NM_010928 /// NP_035058	GO:0005634 - nucleus /// GO:0005634 - nucleus /// GO:0005654 - nucleoplasm /// GO:0005737 - cytoplasm /// GO:0005886 - plasma membrane /// GO:0005887 - integral component of plasma membrane /// GO:0005887 - integral component of plasma membrane /// GO:0005929 - cilium /// GO:0009986 - cell surface /// GO:0016020 - membrane /// GO:0016021 - integral component of membrane /// GO:0043235 - receptor …	GO:0004872 - receptor activity /// GO:0005509 - calcium ion binding /// GO:0005515 - protein binding /// GO:0019899 - enzyme binding /// GO:0051059 - NF-kappaB binding	GO:0000122 - negative regulation of transcription from RNA polymerase II promoter /// GO:0001701 - in utero embryonic development /// GO:0001709 - cell fate determination /// GO:0001709 - cell fate determination /// GO:0001889 - liver development /// GO:0001890 - placenta development /// GO:0001947 - heart looping /// GO:0002011 - morphogenesis of an epithelial sheet /// GO:0002315 - marginal zon…	7005	27	7005	8.13436	0.50707	8.39548	7.84375	8.28008	1.54535	1.03828	2	14.244	0.0355991	0.0362193	27.6096	14	0.0965843	1	0.671873	14.5829	0.000357488	3.44674	8.1731	0.291008	0.764174	-1.13177	0.367598	-0.551735	0.436328	-4.99407	3.94945	0.000186795	0.00140886	3.72864	2.85113	0.0227264	0.0598571
18412_at	Sqstm1	sequestosome 1	Mm.40828	ENSMUSG00000015837	NA	11	-50200151	18412	NM_001290769 /// NM_011018 /// NP_001277698 /// NP_035148	GO:0000407 - pre-autophagosomal structure /// GO:0000932 - P-body /// GO:0005634 - nucleus /// GO:0005737 - cytoplasm /// GO:0005764 - lysosome /// GO:0005768 - endosome /// GO:0005776 - autophagosome /// GO:0005776 - autophagosome /// GO:0005783 - endoplasmic reticulum /// GO:0005829 - cytosol /// GO:0016234 - inclusion body /// GO:0016235 - aggresome /// GO:0016605 - PML body /// GO:0031410 - c…	GO:0003712 - transcription cofactor activity /// GO:0005080 - protein kinase C binding /// GO:0005515 - protein binding /// GO:0008270 - zinc ion binding /// GO:0019899 - enzyme binding /// GO:0019901 - protein kinase binding /// GO:0031625 - ubiquitin protein ligase binding /// GO:0035255 - ionotropic glutamate receptor binding /// GO:0042169 - SH2 domain binding /// GO:0042802 - identical prote…	GO:0000122 - negative regulation of transcription from RNA polymerase II promoter /// GO:0000423 - mitophagy /// GO:0001934 - positive regulation of protein phosphorylation /// GO:0002376 - immune system process /// GO:0006511 - ubiquitin-dependent protein catabolic process /// GO:0006914 - autophagy /// GO:0006915 - apoptotic process /// GO:0007032 - endosome organization /// GO:0016236 - macroa…	7150	23	7150	10.9604	0.0925397	10.8029	11.0469	10.9969	0.275504	0.182964	2	14.244	0.00649702	0.00660998	151.286	14	0.017219	1	0.664107	14.0806	0.000422364	3.37431	10.9489	0.12885	-1.13276	0.760403	0.372355	0.243934	-0.05	5.16842	-1.05939	0.000134945	0.307057	3.86984	0.512781	0.0189056	0.630325
18442_at	P2ry2	purinergic receptor P2Y, G-protein coupled 2	Mm.3000	ENSMUSG00000032860	NA	7	-100996567; -100996567	18442	NM_001302346 /// NM_001302347 /// NM_008773 /// NP_001289275 /// NP_001289276 /// NP_032799	GO:0005739 - mitochondrion /// GO:0005764 - lysosome /// GO:0005769 - early endosome /// GO:0005886 - plasma membrane /// GO:0016020 - membrane /// GO:0016021 - integral component of membrane /// GO:0016323 - basolateral plasma membrane /// GO:0016324 - apical plasma membrane	GO:0004871 - signal transducer activity /// GO:0004930 - G-protein coupled receptor activity /// GO:0005524 - ATP binding /// GO:0031686 - A1 adenosine receptor binding /// GO:0045028 - G-protein coupled purinergic nucleotide receptor activity /// GO:0045030 - UTP-activated nucleotide receptor activity	GO:0007165 - signal transduction /// GO:0007186 - G-protein coupled receptor signaling pathway /// GO:0007200 - phospholipase C-activating G-protein coupled receptor signaling pathway /// GO:0007204 - positive regulation of cytosolic calcium ion concentration /// GO:0010976 - positive regulation of neuron projection development /// GO:0014911 - positive regulation of smooth muscle cell migration …	7170	24	7170	5.86147	1.13436	6.30517	5.60114	5.78223	2.6245	1.49013	2	14.244	0.0796381	0.0810258	12.3417	14	0.164031	1	0.567779	9.35566	0.0025439	2.5945	5.89618	0.365585	1.11873	-0.807025	-0.311702	-0.704026	0.181083	-4.26061	1.09587	0.000763042	0.291318	3.11745	0.535632	0.0453862	0.617381
18452_at	P4ha2	procollagen-proline, 2-oxoglutarate 4-dioxygenase (proline 4-hydroxylase), alpha II polypeptide	Mm.3705	ENSMUSG00000018906	1.14.11.2	11	54100923	18452	NM_001136076 /// NM_011031 /// NP_001129548 /// NP_035161 /// XM_006532452 /// XP_006532515	GO:0005654 - nucleoplasm /// GO:0005783 - endoplasmic reticulum /// GO:0005829 - cytosol /// GO:0016222 - procollagen-proline 4-dioxygenase complex /// GO:0043231 - intracellular membrane-bounded organelle	GO:0004656 - procollagen-proline 4-dioxygenase activity /// GO:0005506 - iron ion binding /// GO:0005515 - protein binding /// GO:0016491 - oxidoreductase activity /// GO:0016702 - oxidoreductase activity, acting on single donors with incorporation of molecular oxygen, incorporation of two atoms of oxygen /// GO:0016705 - oxidoreductase activity, acting on paired donors, with incorporation or red…	GO:0018401 - peptidyl-proline hydroxylation to 4-hydroxy-L-proline /// GO:0055114 - oxidation-reduction process	7172	32	7172	5.89252	0.687884	5.54921	6.20117	5.80371	1.9835	1.29562	2	14.244	0.0482932	0.0491346	20.3523	14	0.123969	1	0.653197	13.4141	0.000530253	3.27552	5.85136	0.328584	-0.91957	1.06459	-0.145024	0.651965	-0.397461	5.06669	-3.08884	0.000163057	0.0078723	3.78766	2.1039	0.0211788	0.130165
18534_at	Pck1	phosphoenolpyruvate carboxykinase 1, cytosolic	Mm.266867	ENSMUSG00000027513	4.1.1.32	2	173153072	18534	NM_011044 /// NP_035174	GO:0005737 - cytoplasm /// GO:0005829 - cytosol /// GO:0070062 - extracellular exosome	GO:0000166 - nucleotide binding /// GO:0000287 - magnesium ion binding /// GO:0004550 - nucleoside diphosphate kinase activity /// GO:0004611 - phosphoenolpyruvate carboxykinase activity /// GO:0004611 - phosphoenolpyruvate carboxykinase activity /// GO:0004613 - phosphoenolpyruvate carboxykinase (GTP) activity /// GO:0005525 - GTP binding /// GO:0016829 - lyase activity /// GO:0016831 - carboxy-…	GO:0006006 - glucose metabolic process /// GO:0006094 - gluconeogenesis /// GO:0006094 - gluconeogenesis /// GO:0006107 - oxaloacetate metabolic process /// GO:0006475 - internal protein amino acid acetylation /// GO:0006629 - lipid metabolic process /// GO:0032868 - response to insulin /// GO:0042593 - glucose homeostasis /// GO:0046327 - glycerol biosynthetic process from pyruvate /// GO:004632…	7206	25	7206	12.7235	1.81654	12.1991	13.1426	12.6613	4.44033	2.62379	2	14.244	0.12753	0.129753	7.70696	14	0.277521	1	0.5909	10.2869	0.00171971	2.76454	12.6677	0.471781	-0.993219	1.00665	-0.0134263	0.943497	-0.48125	4.51208	-2.30148	0.000467842	0.0369559	3.3299	1.43232	0.0360871	0.259255
18563_at	Pcx	pyruvate carboxylase	Mm.1845	ENSMUSG00000024892	6.4.1.1	19	4510471; 4594318	18563	NM_001162946 /// NM_008797 /// NP_001156418 /// NP_032823 /// XM_006531678 /// XP_006531741	GO:0005737 - cytoplasm /// GO:0005739 - mitochondrion /// GO:0005739 - mitochondrion /// GO:0005743 - mitochondrial inner membrane	GO:0000166 - nucleotide binding /// GO:0003824 - catalytic activity /// GO:0004075 - biotin carboxylase activity /// GO:0004736 - pyruvate carboxylase activity /// GO:0005524 - ATP binding /// GO:0009374 - biotin binding /// GO:0016874 - ligase activity /// GO:0031406 - carboxylic acid binding /// GO:0042802 - identical protein binding /// GO:0046872 - metal ion binding	GO:0006090 - pyruvate metabolic process /// GO:0006094 - gluconeogenesis /// GO:0006107 - oxaloacetate metabolic process /// GO:0006629 - lipid metabolic process /// GO:0008152 - metabolic process /// GO:0010629 - negative regulation of gene expression /// GO:0019074 - viral RNA genome packaging /// GO:0044791 - positive regulation by host of viral release from host cell /// GO:0044794 - positive…	7224	36	7224	10.1778	0.303111	9.88038	10.3432	10.2438	0.958642	0.655531	2	14.244	0.0212802	0.0216508	46.1877	14	0.0599151	1	0.683812	15.4024	0.000274559	3.56136	10.1558	0.243628	-1.1304	0.769285	0.361113	0.462815	-0.099442	5.4183	-1.16419	8.52675e-05	0.263475	4.06922	0.579261	0.0147999	0.591867
18606_at	Enpp2	ectonucleotide pyrophosphatase/phosphodiesterase 2	Mm.250256	ENSMUSG00000022425	3.1.4.39	15	-54838900	18606	NM_001136077 /// NM_001285994 /// NM_001285995 /// NM_015744 /// NP_001129549 /// NP_001272923 /// NP_001272924 /// NP_056559 /// XM_006520593 /// XM_006520594 /// XM_006520595 /// XM_006520596 /// XM_006520598 /// XM_011245510 /// XM_017316503 /// XM_017316504 /// XM_017316505 /// XM_017316506 /// XM_017316507 /// XP_006520656 /// XP_006520657 /// XP_006520658 /// XP_006520659 /// XP_006520661 /…	GO:0005576 - extracellular region /// GO:0005615 - extracellular space /// GO:0005615 - extracellular space /// GO:0005737 - cytoplasm /// GO:0005794 - Golgi apparatus /// GO:0005887 - integral component of plasma membrane	GO:0003676 - nucleic acid binding /// GO:0003824 - catalytic activity /// GO:0004528 - phosphodiesterase I activity /// GO:0004528 - phosphodiesterase I activity /// GO:0004551 - nucleotide diphosphatase activity /// GO:0004622 - lysophospholipase activity /// GO:0004622 - lysophospholipase activity /// GO:0005044 - scavenger receptor activity /// GO:0005509 - calcium ion binding /// GO:0005509 -…	GO:0001953 - negative regulation of cell-matrix adhesion /// GO:0006629 - lipid metabolic process /// GO:0006644 - phospholipid metabolic process /// GO:0006935 - chemotaxis /// GO:0006955 - immune response /// GO:0008152 - metabolic process /// GO:0008284 - positive regulation of cell proliferation /// GO:0009395 - phospholipid catabolic process /// GO:0010634 - positive regulation of epithelial…	7255	25	7255	11.8882	0.143057	11.4884	12.1297	11.95	1.36996	1.2269	2	14.244	0.0100436	0.0102184	97.8628	14	0.0856222	1	0.895575	61.0785	1.02801e-07	6.988	11.856	0.330861	-1.11129	0.827273	0.284013	0.641393	-0.179743	10.9301	-3.06303	2.58494e-08	0.00828921	7.58755	2.08149	0.000146066	0.133067
18700_at	Piga	phosphatidylinositol glycan anchor biosynthesis, class A	Mm.3781; Mm.401070	ENSMUSG00000031381	2.4.1.198	X	164419786	18700	NM_011081 /// NP_035211 /// XM_006528758 /// XM_011247793 /// XM_017318428 /// XP_006528821 /// XP_011246095 /// XP_017173917	GO:0000506 - glycosylphosphatidylinositol-N-acetylglucosaminyltransferase (GPI-GnT) complex /// GO:0000506 - glycosylphosphatidylinositol-N-acetylglucosaminyltransferase (GPI-GnT) complex /// GO:0005783 - endoplasmic reticulum /// GO:0005789 - endoplasmic reticulum membrane /// GO:0016020 - membrane /// GO:0016021 - integral component of membrane	GO:0016740 - transferase activity /// GO:0016757 - transferase activity, transferring glycosyl groups /// GO:0017176 - phosphatidylinositol N-acetylglucosaminyltransferase activity	GO:0006506 - GPI anchor biosynthetic process /// GO:1990830 - cellular response to leukemia inhibitory factor	7302	19	7302	6.66183	2.76092	6.20216	7.30901	6.21543	7.74569	4.98476	2	14.244	0.193831	0.197209	5.07077	14	0.484105	1	0.643554	12.8586	0.000644621	3.1907	6.57553	0.635246	-0.587763	1.15464	-0.566874	1.10685	-1.09358	4.2936	-4.24213	0.000715355	0.000791166	3.14548	3.10173	0.0444201	0.0460361
18704_at	Pik3c2a	phosphatidylinositol-4-phosphate 3-kinase catalytic subunit type 2 alpha	Mm.3810	ENSMUSG00000030660	2.7.1.154	7	-116337275	18704	NM_011083 /// NP_035213 /// XM_006507440 /// XM_006507441 /// XP_006507503 /// XP_006507504	GO:0005634 - nucleus /// GO:0005737 - cytoplasm /// GO:0005737 - cytoplasm /// GO:0005794 - Golgi apparatus /// GO:0005886 - plasma membrane /// GO:0005886 - plasma membrane /// GO:0005942 - phosphatidylinositol 3-kinase complex /// GO:0016020 - membrane /// GO:0031410 - cytoplasmic vesicle /// GO:0031982 - vesicle /// GO:0070062 - extracellular exosome	GO:0000166 - nucleotide binding /// GO:0005524 - ATP binding /// GO:0016301 - kinase activity /// GO:0016303 - 1-phosphatidylinositol-3-kinase activity /// GO:0016740 - transferase activity /// GO:0035005 - 1-phosphatidylinositol-4-phosphate 3-kinase activity /// GO:0035091 - phosphatidylinositol binding	GO:0006887 - exocytosis /// GO:0006897 - endocytosis /// GO:0009267 - cellular response to starvation /// GO:0014065 - phosphatidylinositol 3-kinase signaling /// GO:0016236 - macroautophagy /// GO:0016310 - phosphorylation /// GO:0016477 - cell migration /// GO:0036092 - phosphatidylinositol-3-phosphate biosynthetic process /// GO:0046854 - phosphatidylinositol phosphorylation /// GO:0048015 - p…	7305	30	7305	8.67008	0.0883511	8.51459	8.74888	8.71523	0.2629	0.174549	2	14.244	0.00620297	0.00631079	158.459	14	0.0164313	1	0.663937	14.0698	0.000423897	3.37274	8.65957	0.126678	-1.14447	0.705051	0.43942	0.234293	-0.0336496	5.08046	-0.729664	0.000158923	0.477424	3.79881	0.321096	0.0210473	0.758936
18708_at	Pik3r1	phosphoinositide-3-kinase regulatory subunit 1	Mm.259333	ENSMUSG00000041417	NA	13	-101680760; -101680760	18708	NM_001024955 /// NM_001077495 /// NP_001020126 /// NP_001070963 /// XM_006517569 /// XM_006517570 /// XP_006517632 /// XP_006517633	GO:0005634 - nucleus /// GO:0005634 - nucleus /// GO:0005737 - cytoplasm /// GO:0005737 - cytoplasm /// GO:0005801 - cis-Golgi network /// GO:0005829 - cytosol /// GO:0005886 - plasma membrane /// GO:0005911 - cell-cell junction /// GO:0005942 - phosphatidylinositol 3-kinase complex /// GO:0005942 - phosphatidylinositol 3-kinase complex /// GO:0016020 - membrane /// GO:0016020 - membrane /// GO:0…	GO:0001784 - phosphotyrosine residue binding /// GO:0005102 - receptor binding /// GO:0005158 - insulin receptor binding /// GO:0005159 - insulin-like growth factor receptor binding /// GO:0005161 - platelet-derived growth factor receptor binding /// GO:0005168 - neurotrophin TRKA receptor binding /// GO:0005515 - protein binding /// GO:0005516 - calmodulin binding /// GO:0008022 - protein C-term…	GO:0001678 - cellular glucose homeostasis /// GO:0001934 - positive regulation of protein phosphorylation /// GO:0001953 - negative regulation of cell-matrix adhesion /// GO:0006006 - glucose metabolic process /// GO:0006468 - protein phosphorylation /// GO:0006810 - transport /// GO:0007162 - negative regulation of cell adhesion /// GO:0007165 - signal transduction /// GO:0008286 - insulin recep…	7309	32	7309	9.71078	0.108919	9.83189	9.60798	9.73359	0.258838	0.14992	2	14.244	0.00764691	0.0077799	128.536	14	0.0161774	1	0.579202	9.80262	0.00210241	2.67728	9.72449	0.112234	0.956968	-1.03809	0.0811228	-0.223913	0.125614	-4.37301	2.45323	0.000612703	0.0276123	3.21275	1.5589	0.0416016	0.228218
18759_at	Prkci	protein kinase C, iota	Mm.291554	ENSMUSG00000037643	2.7.11.13	3	30995770	18759	NM_008857 /// NP_032883 /// XM_006535411 /// XP_006535474	GO:0005634 - nucleus /// GO:0005634 - nucleus /// GO:0005737 - cytoplasm /// GO:0005768 - endosome /// GO:0005829 - cytosol /// GO:0005886 - plasma membrane /// GO:0005923 - bicellular tight junction /// GO:0015630 - microtubule cytoskeleton /// GO:0016020 - membrane /// GO:0016324 - apical plasma membrane /// GO:0031252 - cell leading edge /// GO:0043220 - Schmidt-Lanterman incisure /// GO:00432…	GO:0000166 - nucleotide binding /// GO:0004672 - protein kinase activity /// GO:0004674 - protein serine/threonine kinase activity /// GO:0004697 - protein kinase C activity /// GO:0004697 - protein kinase C activity /// GO:0005515 - protein binding /// GO:0005524 - ATP binding /// GO:0005543 - phospholipid binding /// GO:0016301 - kinase activity /// GO:0016740 - transferase activity /// GO:0019…	GO:0006468 - protein phosphorylation /// GO:0006468 - protein phosphorylation /// GO:0007015 - actin filament organization /// GO:0007275 - multicellular organism development /// GO:0010976 - positive regulation of neuron projection development /// GO:0016310 - phosphorylation /// GO:0016477 - cell migration /// GO:0018105 - peptidyl-serine phosphorylation /// GO:0018105 - peptidyl-serine phospho…	7338	33	7338	8.7899	0.121424	8.83176	8.67829	8.9043	0.28281	0.161386	2	14.244	0.00852484	0.00867313	115.299	14	0.0176756	1	0.570653	9.46566	0.00242617	2.61508	8.80478	0.115392	0.23376	-1.09617	0.862414	-0.153463	0.226004	-2.8386	4.1804	0.0129628	0.000893036	1.8873	3.04913	0.162523	0.0491473
18792_at	Plau	plasminogen activator, urokinase	Mm.4183	ENSMUSG00000021822	3.4.21.73	14	20836661	18792	NM_008873 /// NP_032899 /// XM_017315919 /// XP_017171408	GO:0005576 - extracellular region /// GO:0005615 - extracellular space /// GO:0005615 - extracellular space /// GO:0005925 - focal adhesion /// GO:0009986 - cell surface /// GO:0016020 - membrane /// GO:0070062 - extracellular exosome	GO:0004252 - serine-type endopeptidase activity /// GO:0005515 - protein binding /// GO:0008233 - peptidase activity /// GO:0008236 - serine-type peptidase activity /// GO:0016787 - hydrolase activity	GO:0001525 - angiogenesis /// GO:0001666 - response to hypoxia /// GO:0006508 - proteolysis /// GO:0008284 - positive regulation of cell proliferation /// GO:0010469 - regulation of receptor activity /// GO:0014909 - smooth muscle cell migration /// GO:0014910 - regulation of smooth muscle cell migration /// GO:0014911 - positive regulation of smooth muscle cell migration /// GO:0030335 - positiv…	7366	29	7366	10.7183	1.9805	11.5696	10.1724	10.6312	7.72794	5.74744	2	14.244	0.139042	0.141465	7.06891	14	0.482997	1	0.743722	20.6681	6.14962e-05	4.21115	10.7911	0.712179	1.09315	-0.868698	-0.224455	-1.39719	0.458817	-6.39921	2.10141	1.52701e-05	0.0538632	4.81616	1.26871	0.00532764	0.305653
18826_at	Lcp1	lymphocyte cytosolic protein 1	Mm.153911; Mm.484415	ENSMUSG00000021998	NA	14	75131122; 75136424	18826	NM_001247984 /// NM_008879 /// NP_001234913 /// NP_032905 /// XM_006518699 /// XM_006518701 /// XM_006518702 /// XM_006518703 /// XM_006518704 /// XM_017315920 /// XP_006518762 /// XP_006518764 /// XP_006518765 /// XP_006518766 /// XP_006518767 /// XP_017171409	GO:0001725 - stress fiber /// GO:0001726 - ruffle /// GO:0001726 - ruffle /// GO:0001891 - phagocytic cup /// GO:0002102 - podosome /// GO:0005615 - extracellular space /// GO:0005737 - cytoplasm /// GO:0005737 - cytoplasm /// GO:0005829 - cytosol /// GO:0005856 - cytoskeleton /// GO:0005884 - actin filament /// GO:0005884 - actin filament /// GO:0005886 - plasma membrane /// GO:0005925 - focal a…	GO:0003779 - actin binding /// GO:0005178 - integrin binding /// GO:0005509 - calcium ion binding /// GO:0005515 - protein binding /// GO:0042802 - identical protein binding /// GO:0046872 - metal ion binding /// GO:0051015 - actin filament binding /// GO:0051015 - actin filament binding /// GO:0051020 - GTPase binding	GO:0002286 - T cell activation involved in immune response /// GO:0009611 - response to wounding /// GO:0010737 - protein kinase A signaling /// GO:0016477 - cell migration /// GO:0022617 - extracellular matrix disassembly /// GO:0033157 - regulation of intracellular protein transport /// GO:0051017 - actin filament bundle assembly /// GO:0051017 - actin filament bundle assembly /// GO:0051639 - …	7389	15	7389	6.49151	0.697379	6.79945	6.21275	6.57383	1.74934	1.05196	2	14.244	0.0489597	0.0498128	20.0752	14	0.109334	1	0.601347	10.7431	0.00143037	2.84455	6.52868	0.295943	0.914947	-1.06752	0.15257	-0.586697	0.361077	-4.52833	2.78692	0.000453388	0.0143611	3.34353	1.84281	0.0355277	0.170127
18830_at	Pltp	phospholipid transfer protein	Mm.6105	ENSMUSG00000017754	NA	2	-164839517	18830	NM_011125 /// NP_035255	GO:0005576 - extracellular region /// GO:0005615 - extracellular space /// GO:0005615 - extracellular space /// GO:0034364 - high-density lipoprotein particle	GO:0005319 - lipid transporter activity /// GO:0005548 - phospholipid transporter activity /// GO:0008289 - lipid binding /// GO:0008429 - phosphatidylethanolamine binding /// GO:0008525 - phosphatidylcholine transporter activity /// GO:0019992 - diacylglycerol binding /// GO:0031210 - phosphatidylcholine binding /// GO:0035620 - ceramide transporter activity /// GO:0070300 - phosphatidic acid bi…	GO:0006629 - lipid metabolic process /// GO:0006810 - transport /// GO:0006869 - lipid transport /// GO:0010189 - vitamin E biosynthetic process /// GO:0010875 - positive regulation of cholesterol efflux /// GO:0015914 - phospholipid transport /// GO:0030317 - flagellated sperm motility /// GO:0034375 - high-density lipoprotein particle remodeling /// GO:0035627 - ceramide transport	7391	29	7391	6.79799	0.8118	7.26882	6.50781	6.7334	2.53048	1.71868	2	14.244	0.0569927	0.0579857	17.2456	14	0.158155	1	0.679191	15.0781	0.000304434	3.51651	6.83668	0.390874	1.10558	-0.841356	-0.264224	-0.761006	0.225586	-5.44405	1.61379	8.13664e-05	0.128502	4.08956	0.89109	0.0145192	0.436012
18993_at	Pou3f3	POU domain, class 3, transcription factor 3	Mm.440553; Mm.489878	ENSMUSG00000045515	NA	1	42697145	18993	NM_008900 /// NP_032926	GO:0005634 - nucleus /// GO:0005634 - nucleus	GO:0003677 - DNA binding /// GO:0003700 - DNA binding transcription factor activity /// GO:0003705 - transcription factor activity, RNA polymerase II distal enhancer sequence-specific binding /// GO:0005515 - protein binding /// GO:0043565 - sequence-specific DNA binding /// GO:0071837 - HMG box domain binding	GO:0000122 - negative regulation of transcription from RNA polymerase II promoter /// GO:0001822 - kidney development /// GO:0006351 - transcription, DNA-templated /// GO:0006355 - regulation of transcription, DNA-templated /// GO:0006357 - regulation of transcription from RNA polymerase II promoter /// GO:0007275 - multicellular organism development /// GO:0007399 - nervous system development //…	7428	21	7428	9.16219	0.575735	9.5784	9.00419	8.96719	1.80678	1.23105	2	14.244	0.0404197	0.0411239	24.3168	14	0.112924	1	0.681348	15.2283	0.000290159	3.53736	9.18326	0.342703	1.15302	-0.522529	-0.630488	-0.574215	-0.0369978	-4.87777	-0.314284	0.000232526	0.757861	3.63353	0.12041	0.0256655	0.908127
19013_at	Ppara	peroxisome proliferator activated receptor alpha	Mm.212789	ENSMUSG00000022383	NA	15	85735775; 85735563	19013	NM_001113418 /// NM_011144 /// NP_001106889 /// NP_035274 /// XM_006520619 /// XM_006520620 /// XM_006520621 /// XM_006520622 /// XM_006520623 /// XM_006520624 /// XM_011245516 /// XM_011245517 /// XM_011245519 /// XP_006520682 /// XP_006520683 /// XP_006520684 /// XP_006520685 /// XP_006520686 /// XP_006520687 /// XP_011243818 /// XP_011243819 /// XP_011243821	GO:0005634 - nucleus /// GO:0005634 - nucleus /// GO:0005654 - nucleoplasm	GO:0000978 - RNA polymerase II core promoter proximal region sequence-specific DNA binding /// GO:0001077 - transcriptional activator activity, RNA polymerase II core promoter proximal region sequence-specific binding /// GO:0001078 - transcriptional repressor activity, RNA polymerase II core promoter proximal region sequence-specific binding /// GO:0001103 - RNA polymerase II repressing transcri…	GO:0000122 - negative regulation of transcription from RNA polymerase II promoter /// GO:0001666 - response to hypoxia /// GO:0006006 - glucose metabolic process /// GO:0006351 - transcription, DNA-templated /// GO:0006355 - regulation of transcription, DNA-templated /// GO:0006355 - regulation of transcription, DNA-templated /// GO:0006629 - lipid metabolic process /// GO:0006631 - fatty acid me…	7437	22	7437	8.90748	1.86485	8.66199	9.42243	8.43203	5.15266	3.28781	2	14.244	0.130922	0.133204	7.50731	14	0.322041	1	0.63808	12.5564	0.000718522	3.14356	8.83882	0.518338	-0.341139	1.12593	-0.784794	0.760439	-0.990402	3.58923	-4.67464	0.00288854	0.000342218	2.53932	3.4657	0.0823595	0.0305331
19038_at	Ppic	peptidylprolyl isomerase C	Mm.4587	ENSMUSG00000024538	NA	18	-53406340	19038	NM_008908 /// NP_032934	GO:0005737 - cytoplasm /// GO:0070062 - extracellular exosome	GO:0003755 - peptidyl-prolyl cis-trans isomerase activity /// GO:0005515 - protein binding /// GO:0016018 - cyclosporin A binding /// GO:0016853 - isomerase activity	GO:0000413 - protein peptidyl-prolyl isomerization /// GO:0006457 - protein folding	7448	21	7448	9.76967	2.46211	10.7571	9.35073	9.36875	9.36949	6.90738	2	14.244	0.172853	0.175865	5.68618	14	0.585593	1	0.73722	19.9805	7.35076e-05	4.13367	9.82553	0.806818	1.15463	-0.588484	-0.566144	-1.40637	0.0180246	-5.77706	0.0740406	4.47638e-05	0.942008	4.34907	0.0259455	0.0103478	0.980341
19123_at	Proc	protein C	Mm.2786; Mm.489734	ENSMUSG00000024386	3.4.21.69	18	-32123125; -32123125	19123	NM_001042767 /// NM_001042768 /// NM_001313938 /// NM_008934 /// NP_001036232 /// NP_001036233 /// NP_001300867 /// NP_032960 /// XM_006525721 /// XM_006525722 /// XM_011246857 /// XP_006525784 /// XP_006525785 /// XP_011245159	GO:0005576 - extracellular region /// GO:0005615 - extracellular space /// GO:0005615 - extracellular space /// GO:0005783 - endoplasmic reticulum /// GO:0005794 - Golgi apparatus	GO:0004252 - serine-type endopeptidase activity /// GO:0004252 - serine-type endopeptidase activity /// GO:0005509 - calcium ion binding /// GO:0008233 - peptidase activity /// GO:0008236 - serine-type peptidase activity /// GO:0016787 - hydrolase activity /// GO:0043621 - protein self-association /// GO:0070012 - oligopeptidase activity	GO:0001889 - liver development /// GO:0006508 - proteolysis /// GO:0007596 - blood coagulation /// GO:0007599 - hemostasis /// GO:0030195 - negative regulation of blood coagulation /// GO:0030195 - negative regulation of blood coagulation /// GO:0043066 - negative regulation of apoptotic process /// GO:0043066 - negative regulation of apoptotic process /// GO:0044537 - regulation of circulating f…	7503	26	7503	8.54454	0.567	8.96666	8.43834	8.27109	1.91074	1.34374	2	14.244	0.0398065	0.0405	24.6914	14	0.119421	1	0.703256	16.8784	0.000174709	3.75769	8.5587	0.363067	1.12366	-0.331508	-0.792148	-0.528322	-0.167243	-4.52236	-1.43158	0.000458645	0.17384	3.33852	0.75985	0.0357298	0.497394
19192_at	Psme3	proteaseome (prosome, macropain) activator subunit 3 (PA28 gamma, Ki)	Mm.288477	ENSMUSG00000078652	NA	11	101316250	19192	NM_011192 /// NP_035322 /// XM_006532525 /// XP_006532588	GO:0000502 - proteasome complex /// GO:0005634 - nucleus /// GO:0005654 - nucleoplasm /// GO:0005737 - cytoplasm /// GO:0005829 - cytosol /// GO:0008537 - proteasome activator complex /// GO:0016020 - membrane	GO:0002039 - p53 binding /// GO:0042802 - identical protein binding /// GO:0061133 - endopeptidase activator activity /// GO:0061133 - endopeptidase activator activity /// GO:0097371 - MDM2/MDM4 family protein binding	GO:0006915 - apoptotic process /// GO:0007049 - cell cycle /// GO:0010950 - positive regulation of endopeptidase activity /// GO:0061136 - regulation of proteasomal protein catabolic process /// GO:0061136 - regulation of proteasomal protein catabolic process /// GO:2000045 - regulation of G1/S transition of mitotic cell cycle /// GO:2001237 - negative regulation of extrinsic apoptotic signaling …	7546	21	7546	8.21933	0.193417	8.01682	8.33817	8.25547	0.503859	0.310442	2	14.244	0.0135791	0.0138155	72.3823	14	0.0314912	1	0.616128	11.4308	0.00109298	2.96139	8.20349	0.166862	-1.11868	0.807153	0.31153	0.32135	-0.0827009	4.70961	-1.21204	0.000320082	0.245219	3.49474	0.610446	0.0295166	0.574985
19218_at	Ptger3	prostaglandin E receptor 3 (subtype EP3)	Mm.30424	ENSMUSG00000040016	NA	3	157566891	19218	NM_011196 /// NP_035326 /// XM_006501140 /// XM_011240037 /// XM_011240038 /// XP_006501203 /// XP_011238339 /// XP_011238340	GO:0005886 - plasma membrane /// GO:0005886 - plasma membrane /// GO:0009986 - cell surface /// GO:0016020 - membrane /// GO:0016021 - integral component of membrane /// GO:0031526 - brush border membrane /// GO:0031965 - nuclear membrane /// GO:0043005 - neuron projection /// GO:0043025 - neuronal cell body /// GO:1990769 - proximal neuron projection	GO:0004871 - signal transducer activity /// GO:0004930 - G-protein coupled receptor activity /// GO:0004955 - prostaglandin receptor activity /// GO:0004957 - prostaglandin E receptor activity /// GO:0004957 - prostaglandin E receptor activity /// GO:0004957 - prostaglandin E receptor activity /// GO:0005515 - protein binding	GO:0001660 - fever generation /// GO:0001660 - fever generation /// GO:0001934 - positive regulation of protein phosphorylation /// GO:0002029 - desensitization of G-protein coupled receptor protein signaling pathway /// GO:0007165 - signal transduction /// GO:0007186 - G-protein coupled receptor signaling pathway /// GO:0007188 - adenylate cyclase-modulating G-protein coupled receptor signaling …	7585	17	7588	9.39629	1.86357	10.0013	8.96429	9.39609	5.00007	3.1365	2	14.244	0.130832	0.133112	7.51244	14	0.312505	1	0.627291	11.9867	0.000885731	3.0527	9.45389	0.520911	1.05085	-0.939898	-0.11095	-1.037	0.431808	-4.89626	2.03881	0.000224544	0.0604767	3.6487	1.21841	0.0253424	0.320319
19221_at	Ptgfrn	prostaglandin F2 receptor negative regulator	Mm.24807	ENSMUSG00000027864	NA	3	-101040235	19221	NM_011197 /// NP_035327 /// XM_006501147 /// XM_017319503 /// XP_006501210 /// XP_017174992	GO:0005783 - endoplasmic reticulum /// GO:0005794 - Golgi apparatus /// GO:0005886 - plasma membrane /// GO:0009986 - cell surface /// GO:0016020 - membrane /// GO:0016021 - integral component of membrane	---	GO:0034389 - lipid particle organization	7603	17	7605	4.46744	0.187782	4.66253	4.34375	4.44551	0.487591	0.299809	2	14.244	0.0131835	0.013413	74.5544	14	0.0304745	1	0.614877	11.3706	0.0011186	2.95133	4.48393	0.162829	1.09688	-0.86091	-0.235972	-0.318784	0.101758	-4.7416	1.51354	0.000301128	0.152011	3.52125	0.818125	0.0287818	0.469664
19246_at	Ptpn1	protein tyrosine phosphatase, non-receptor type 1	Mm.277916	ENSMUSG00000027540	3.1.3.48	2	167932326	19246	NM_011201 /// NP_035331 /// XM_006498981 /// XP_006499044	GO:0005737 - cytoplasm /// GO:0005769 - early endosome /// GO:0005769 - early endosome /// GO:0005783 - endoplasmic reticulum /// GO:0005783 - endoplasmic reticulum /// GO:0005829 - cytosol /// GO:0005886 - plasma membrane /// GO:0016020 - membrane /// GO:0031410 - cytoplasmic vesicle /// GO:0097443 - sorting endosome /// GO:0098554 - cytoplasmic side of endoplasmic reticulum membrane	GO:0003723 - RNA binding /// GO:0004721 - phosphoprotein phosphatase activity /// GO:0004725 - protein tyrosine phosphatase activity /// GO:0005158 - insulin receptor binding /// GO:0008270 - zinc ion binding /// GO:0016787 - hydrolase activity /// GO:0016791 - phosphatase activity /// GO:0019899 - enzyme binding /// GO:0019901 - protein kinase binding /// GO:0030971 - receptor tyrosine kinase bi…	GO:0006470 - protein dephosphorylation /// GO:0006470 - protein dephosphorylation /// GO:0007257 - activation of JUN kinase activity /// GO:0008286 - insulin receptor signaling pathway /// GO:0009966 - regulation of signal transduction /// GO:0016311 - dephosphorylation /// GO:0030100 - regulation of endocytosis /// GO:0030948 - negative regulation of vascular endothelial growth factor receptor s…	7627	18	7627	7.03815	1.00244	6.67423	7.33594	6.98516	2.29941	1.29697	2	14.244	0.0703767	0.071603	13.9659	14	0.143713	1	0.564044	9.21449	0.00270467	2.56789	6.99844	0.331054	-0.979331	1.01946	-0.0401297	0.661707	-0.350781	4.25985	-2.25821	0.00076417	0.040124	3.11681	1.3966	0.0453915	0.268702
19262_at	Ptpra	protein tyrosine phosphatase, receptor type, A	Mm.224246	ENSMUSG00000027303	NA	2	130450277	19262	NM_001163688 /// NM_001355161 /// NM_008980 /// NP_001157160 /// NP_001342090 /// NP_033006 /// XM_006498989 /// XM_006498990 /// XP_006499052 /// XP_006499053	GO:0005886 - plasma membrane /// GO:0016020 - membrane /// GO:0016021 - integral component of membrane /// GO:0043231 - intracellular membrane-bounded organelle /// GO:0043235 - receptor complex /// GO:0070062 - extracellular exosome	GO:0004721 - phosphoprotein phosphatase activity /// GO:0004725 - protein tyrosine phosphatase activity /// GO:0005515 - protein binding /// GO:0016787 - hydrolase activity /// GO:0016791 - phosphatase activity /// GO:0032403 - protein complex binding	GO:0006468 - protein phosphorylation /// GO:0006470 - protein dephosphorylation /// GO:0008286 - insulin receptor signaling pathway /// GO:0016311 - dephosphorylation /// GO:0048714 - positive regulation of oligodendrocyte differentiation	7640	32	7640	8.33301	0.0563699	8.51388	8.25446	8.26211	0.288258	0.231888	2	14.244	0.00395773	0.00402642	248.359	14	0.0180161	1	0.804446	29.2956	8.96548e-06	5.04743	8.34348	0.147616	1.15431	-0.603052	-0.551261	-0.259414	0.00764509	-7.0423	0.207541	5.3128e-06	0.838526	5.27468	0.0764836	0.00281446	0.94217
192657_at	Ell2	elongation factor RNA polymerase II 2	Mm.21288	ENSMUSG00000001542	NA	13	75707483	192657	NM_138953 /// NP_620403	GO:0005634 - nucleus /// GO:0005654 - nucleoplasm /// GO:0008023 - transcription elongation factor complex	---	GO:0006351 - transcription, DNA-templated /// GO:0006355 - regulation of transcription, DNA-templated /// GO:0006368 - transcription elongation from RNA polymerase II promoter /// GO:0032968 - positive regulation of transcription elongation from RNA polymerase II promoter /// GO:0042795 - snRNA transcription from RNA polymerase II promoter	7650	23	7649	8.63934	1.22123	8.23587	8.96456	8.5875	2.78901	1.56778	2	14.244	0.0857366	0.0872306	11.4639	14	0.174313	1	0.562128	9.14301	0.00279047	2.55432	8.59598	0.364422	-0.988165	1.01143	-0.0232636	0.728696	-0.377065	4.25017	-2.19926	0.000778793	0.0448528	3.10858	1.34821	0.0458024	0.281257
192734_at	Lrrc75b	leucine rich repeat containing 75B	Mm.259320	ENSMUSG00000046807	NA	10	-75550124	192734	NM_198860 /// NP_942560 /// XM_006513380 /// XP_006513443 /// XR_871704	GO:0005575 - cellular_component	GO:0003674 - molecular_function	GO:0008150 - biological_process	7662	27	7661	4.3687	0.113702	4.49539	4.27107	4.37871	0.261186	0.147484	2	14.244	0.00798274	0.00812159	123.129	14	0.0163241	1	0.564669	9.23765	0.00267751	2.57227	4.38172	0.112194	1.01315	-0.986305	-0.026849	-0.224327	0.107645	-4.28794	2.0576	0.000723311	0.0584166	3.14068	1.23346	0.0444583	0.31561
19273_at	Ptpru	protein tyrosine phosphatase, receptor type, U	Mm.4860	ENSMUSG00000028909	NA	4	-131768456	19273	NM_001083119 /// NM_011214 /// NP_001076588 /// NP_035344 /// XM_006538666 /// XM_006538667 /// XM_006538668 /// XM_006538670 /// XM_006538672 /// XM_006538673 /// XM_006538674 /// XM_011250210 /// XM_011250211 /// XM_011250212 /// XM_011250213 /// XM_011250214 /// XM_011250215 /// XM_011250216 /// XM_017320082 /// XP_006538729 /// XP_006538730 /// XP_006538731 /// XP_006538733 /// XP_006538735 /…	GO:0005886 - plasma membrane /// GO:0005911 - cell-cell junction /// GO:0016020 - membrane /// GO:0016021 - integral component of membrane /// GO:0030054 - cell junction	GO:0004721 - phosphoprotein phosphatase activity /// GO:0004725 - protein tyrosine phosphatase activity /// GO:0008013 - beta-catenin binding /// GO:0008013 - beta-catenin binding /// GO:0016787 - hydrolase activity /// GO:0016791 - phosphatase activity	GO:0006470 - protein dephosphorylation /// GO:0007155 - cell adhesion /// GO:0008285 - negative regulation of cell proliferation /// GO:0016311 - dephosphorylation /// GO:0030154 - cell differentiation /// GO:0030336 - negative regulation of cell migration /// GO:0034109 - homotypic cell-cell adhesion /// GO:0034394 - protein localization to cell surface /// GO:0060070 - canonical Wnt signaling p…	7661	31	7662	5.79438	0.123427	5.82923	5.90569	5.60371	0.398005	0.274578	2	14.244	0.00866549	0.00881624	113.427	14	0.0248753	1	0.689885	15.8432	0.000239162	3.62131	5.77954	0.157002	0.316457	0.803484	-1.11994	0.076464	-0.301981	1.40283	-5.54021	0.182088	6.83645e-05	0.739718	4.16517	0.506979	0.0129247
19378_at	Aldh1a2	aldehyde dehydrogenase family 1, subfamily A2	Mm.42016	ENSMUSG00000013584	1.2.1.36	9	71215788	19378	NM_009022 /// NP_033048	GO:0005737 - cytoplasm /// GO:0005829 - cytosol /// GO:0048471 - perinuclear region of cytoplasm	GO:0001758 - retinal dehydrogenase activity /// GO:0001758 - retinal dehydrogenase activity /// GO:0004028 - 3-chloroallyl aldehyde dehydrogenase activity /// GO:0004029 - aldehyde dehydrogenase (NAD) activity /// GO:0016491 - oxidoreductase activity /// GO:0016918 - retinal binding	GO:0001523 - retinoid metabolic process /// GO:0001568 - blood vessel development /// GO:0001936 - regulation of endothelial cell proliferation /// GO:0001947 - heart looping /// GO:0002138 - retinoic acid biosynthetic process /// GO:0003007 - heart morphogenesis /// GO:0007507 - heart development /// GO:0008152 - metabolic process /// GO:0008284 - positive regulation of cell proliferation /// GO…	7755	20	7755	5.50502	1.41591	6.29052	5.10184	5.28398	5.88312	4.46722	2	14.244	0.0994039	0.101136	9.88766	14	0.367695	1	0.759327	22.47	3.93119e-05	4.40548	5.55878	0.640215	1.14296	-0.71373	-0.429228	-1.18868	0.182143	-6.43882	0.986629	1.42854e-05	0.340289	4.84511	0.468153	0.00515246	0.658337
19384_at	Ran	RAN, member RAS oncogene family	Mm.297440; Mm.386831	ENSMUSG00000029430	NA	5	129020155	19384	NM_009391 /// NP_033417 /// XM_006504280 /// XP_006504343	GO:0000785 - chromatin /// GO:0001673 - male germ cell nucleus /// GO:0002177 - manchette /// GO:0005634 - nucleus /// GO:0005634 - nucleus /// GO:0005635 - nuclear envelope /// GO:0005635 - nuclear envelope /// GO:0005643 - nuclear pore /// GO:0005654 - nucleoplasm /// GO:0005730 - nucleolus /// GO:0005737 - cytoplasm /// GO:0005737 - cytoplasm /// GO:0005814 - centriole /// GO:0016020 - membran…	GO:0000166 - nucleotide binding /// GO:0000287 - magnesium ion binding /// GO:0003723 - RNA binding /// GO:0003924 - GTPase activity /// GO:0005487 - nucleocytoplasmic transporter activity /// GO:0005515 - protein binding /// GO:0005525 - GTP binding /// GO:0019003 - GDP binding /// GO:0019904 - protein domain specific binding /// GO:0032403 - protein complex binding /// GO:0045296 - cadherin bin…	GO:0000054 - ribosomal subunit export from nucleus /// GO:0000055 - ribosomal large subunit export from nucleus /// GO:0000056 - ribosomal small subunit export from nucleus /// GO:0000060 - protein import into nucleus, translocation /// GO:0006606 - protein import into nucleus /// GO:0006606 - protein import into nucleus /// GO:0006611 - protein export from nucleus /// GO:0006810 - transport /// …	7760	10	7760	6.31718	0.134784	6.11356	6.4435	6.34395	0.457372	0.322589	2	14.244	0.00946276	0.0096274	103.87	14	0.0285858	1	0.705309	17.0452	0.000166301	3.7791	6.30033	0.169239	-1.10363	0.845934	0.257692	0.329942	-0.0995536	5.79258	-1.7478	4.35502e-05	0.102012	4.36101	0.99135	0.0101453	0.397024
19659_at	Rbp1	retinol binding protein 1, cellular	Mm.279741	ENSMUSG00000046402	NA	9	98422960	19659	NM_011254 /// NP_035384	GO:0005654 - nucleoplasm /// GO:0005737 - cytoplasm /// GO:0005829 - cytosol /// GO:0044297 - cell body	GO:0005215 - transporter activity /// GO:0005501 - retinoid binding /// GO:0008289 - lipid binding /// GO:0016918 - retinal binding /// GO:0019841 - retinol binding	GO:0002138 - retinoic acid biosynthetic process /// GO:0006776 - vitamin A metabolic process /// GO:0006810 - transport /// GO:0030852 - regulation of granulocyte differentiation /// GO:0033189 - response to vitamin A /// GO:0042572 - retinol metabolic process /// GO:0042572 - retinol metabolic process /// GO:0042572 - retinol metabolic process /// GO:0042573 - retinoic acid metabolic process ///…	7832	26	7832	7.12565	2.31345	8.36743	6.58036	6.64727	13.2492	10.9357	2	14.244	0.162416	0.165246	6.05158	14	0.828074	1	0.82539	33.6659	3.99967e-06	5.39798	7.19835	1.013	1.15407	-0.61006	-0.544011	-1.78707	0.0669085	-7.57306	0.283538	2.317e-06	0.780844	5.63507	0.107436	0.00181625	0.919142
19664_at	Rbpj	recombination signal binding protein for immunoglobulin kappa J region	Mm.209292; Mm.488709	ENSMUSG00000039191	NA	5	53555778; 53590345; 53590485	19664	NM_001080927 /// NM_001080928 /// NM_001277116 /// NM_009035 /// NP_001074396 /// NP_001074397 /// NP_001264045 /// NP_033061 /// XM_006503796 /// XM_006503797 /// XM_006503799 /// XM_017320742 /// XM_017320743 /// XP_006503859 /// XP_006503860 /// XP_006503862 /// XP_017176231 /// XP_017176232	GO:0002193 - MAML1-RBP-Jkappa- ICN1 complex /// GO:0005634 - nucleus /// GO:0005634 - nucleus /// GO:0005634 - nucleus /// GO:0005654 - nucleoplasm /// GO:0005667 - transcription factor complex /// GO:0005730 - nucleolus /// GO:0005737 - cytoplasm /// GO:0017053 - transcriptional repressor complex /// GO:0032993 - protein-DNA complex /// GO:0043234 - protein complex	GO:0000978 - RNA polymerase II core promoter proximal region sequence-specific DNA binding /// GO:0000979 - RNA polymerase II core promoter sequence-specific DNA binding /// GO:0000982 - transcription factor activity, RNA polymerase II core promoter proximal region sequence-specific binding /// GO:0001077 - transcriptional activator activity, RNA polymerase II core promoter proximal region sequen…	GO:0000122 - negative regulation of transcription from RNA polymerase II promoter /// GO:0000122 - negative regulation of transcription from RNA polymerase II promoter /// GO:0001525 - angiogenesis /// GO:0001756 - somitogenesis /// GO:0001756 - somitogenesis /// GO:0001837 - epithelial to mesenchymal transition /// GO:0001947 - heart looping /// GO:0001974 - blood vessel remodeling /// GO:000243…	7837	8	7837	5.24803	0.330216	5.02786	5.44922	5.18652	0.874842	0.544626	2	14.244	0.0231831	0.0235869	42.3965	14	0.0546776	1	0.622542	11.7462	0.000969348	3.01352	5.2212	0.212809	-0.908517	1.07147	-0.162952	0.421358	-0.262695	4.72617	-2.94652	0.000310123	0.0104592	3.50847	1.9805	0.02895	0.147906
19679_at	Pitpnm2	phosphatidylinositol transfer protein, membrane-associated 2	Mm.44261	ENSMUSG00000029406	NA	5	-124118688; -124118688	19679	NM_001289472 /// NM_011256 /// NP_001276401 /// NP_035386 /// XM_006530214 /// XM_006530215 /// XM_006530216 /// XM_006530217 /// XM_006530218 /// XM_017320744 /// XM_017320745 /// XP_006530277 /// XP_006530278 /// XP_006530279 /// XP_006530280 /// XP_006530281 /// XP_017176233 /// XP_017176234	GO:0005622 - intracellular /// GO:0005737 - cytoplasm /// GO:0005856 - cytoskeleton /// GO:0016020 - membrane	GO:0005515 - protein binding /// GO:0005543 - phospholipid binding /// GO:0008289 - lipid binding /// GO:0046872 - metal ion binding	GO:0006810 - transport /// GO:0008150 - biological_process	7842	20	7842	5.76696	0.39478	5.53714	6.03571	5.62051	1.2717	0.876921	2	14.244	0.0277158	0.0281985	35.4628	14	0.0794813	1	0.689565	15.8199	0.000240896	3.61817	5.73112	0.267058	-0.726353	1.14055	-0.414196	0.49857	-0.415206	5.11454	-4.25936	0.000149147	0.000764915	3.82638	3.11639	0.0206677	0.0453915
19729_at	Slc50a1	solute carrier family 50 (sugar transporter), member 1	Mm.17958	ENSMUSG00000027953	NA	3	-89268245	19729	NM_009057 /// NP_033083 /// XM_006501155 /// XM_006501156 /// XP_006501218 /// XP_006501219	GO:0005634 - nucleus /// GO:0005794 - Golgi apparatus /// GO:0005886 - plasma membrane /// GO:0012505 - endomembrane system /// GO:0016020 - membrane /// GO:0016021 - integral component of membrane	GO:0042947 - glucoside transmembrane transporter activity /// GO:0051119 - sugar transmembrane transporter activity	GO:0006810 - transport /// GO:0008643 - carbohydrate transport /// GO:0034219 - carbohydrate transmembrane transport /// GO:0045815 - positive regulation of gene expression, epigenetic	7874	21	7874	9.6208	0.242488	9.77284	9.42215	9.74687	0.713765	0.471277	2	14.244	0.0170241	0.0173206	57.7348	14	0.0446103	1	0.660269	13.8414	0.000457904	3.33923	9.64729	0.195405	0.642514	-1.15215	0.509635	-0.350686	0.324721	-4.59018	4.25032	0.000402443	0.000778577	3.3953	3.1087	0.0336622	0.0458024
19733_at	Rgn	regucalcin	Mm.2118	ENSMUSG00000023070	NA	X	20549817	19733	NM_009060 /// NP_033086 /// XM_006527572 /// XP_006527635	GO:0005576 - extracellular region /// GO:0005634 - nucleus /// GO:0005634 - nucleus /// GO:0005737 - cytoplasm /// GO:0005829 - cytosol	GO:0004341 - gluconolactonase activity /// GO:0004341 - gluconolactonase activity /// GO:0005509 - calcium ion binding /// GO:0005509 - calcium ion binding /// GO:0008270 - zinc ion binding /// GO:0016787 - hydrolase activity /// GO:0030234 - enzyme regulator activity /// GO:0046872 - metal ion binding	GO:0001933 - negative regulation of protein phosphorylation /// GO:0006469 - negative regulation of protein kinase activity /// GO:0006874 - cellular calcium ion homeostasis /// GO:0007283 - spermatogenesis /// GO:0010867 - positive regulation of triglyceride biosynthetic process /// GO:0010907 - positive regulation of glucose metabolic process /// GO:0010922 - positive regulation of phosphatase …	7878	26	7878	5.47648	0.322201	5.2132	5.66002	5.48281	0.904781	0.58258	2	14.244	0.0226204	0.0230143	43.4512	14	0.0565488	1	0.643891	12.8773	0.000640321	3.1936	5.45201	0.224995	-1.0614	0.924495	0.136903	0.446816	-0.177204	5.07367	-2.01218	0.000160948	0.0635091	3.79331	1.19716	0.0211788	0.327752
19878_at	Rock2	Rho-associated coiled-coil containing protein kinase 2	Mm.276024	ENSMUSG00000020580	2.7.11.1	12	16894977	19878	NM_009072 /// NP_033098 /// XM_006515019 /// XM_006515020 /// XP_006515082 /// XP_006515083	GO:0005634 - nucleus /// GO:0005737 - cytoplasm /// GO:0005813 - centrosome /// GO:0005813 - centrosome /// GO:0005829 - cytosol /// GO:0005856 - cytoskeleton /// GO:0005886 - plasma membrane /// GO:0016020 - membrane /// GO:0031616 - spindle pole centrosome /// GO:0036464 - cytoplasmic ribonucleoprotein granule	GO:0000166 - nucleotide binding /// GO:0003723 - RNA binding /// GO:0004672 - protein kinase activity /// GO:0004672 - protein kinase activity /// GO:0004674 - protein serine/threonine kinase activity /// GO:0005515 - protein binding /// GO:0005524 - ATP binding /// GO:0016301 - kinase activity /// GO:0016740 - transferase activity /// GO:0017048 - Rho GTPase binding /// GO:0046872 - metal ion bi…	GO:0001843 - neural tube closure /// GO:0001934 - positive regulation of protein phosphorylation /// GO:0006468 - protein phosphorylation /// GO:0006468 - protein phosphorylation /// GO:0006939 - smooth muscle contraction /// GO:0007249 - I-kappaB kinase/NF-kappaB signaling /// GO:0007266 - Rho protein signal transduction /// GO:0008625 - extrinsic apoptotic signaling pathway via death domain rec…	7917	27	7917	8.73794	0.293698	8.46877	8.93108	8.73672	0.917088	0.62339	2	14.244	0.0206193	0.0209784	47.668	14	0.057318	1	0.679749	15.1166	0.000300694	3.52187	8.71219	0.232129	-1.04864	0.942973	0.105663	0.46231	-0.194364	5.49843	-2.31165	7.37252e-05	0.0362463	4.13238	1.44074	0.0136838	0.257199
20181_at	Rxra	retinoid X receptor alpha	Mm.24624	ENSMUSG00000015846	NA	2	27677200; 27709291; 27710582	20181	NM_001290481 /// NM_001290482 /// NM_011305 /// NP_001277410 /// NP_001277411 /// NP_035435 /// XM_006497805 /// XP_006497868	GO:0000790 - nuclear chromatin /// GO:0005634 - nucleus /// GO:0005634 - nucleus /// GO:0030424 - axon /// GO:0043234 - protein complex /// GO:0043235 - receptor complex /// GO:0090575 - RNA polymerase II transcription factor complex /// GO:0090575 - RNA polymerase II transcription factor complex	GO:0000977 - RNA polymerase II regulatory region sequence-specific DNA binding /// GO:0001972 - retinoic acid binding /// GO:0003677 - DNA binding /// GO:0003677 - DNA binding /// GO:0003677 - DNA binding /// GO:0003690 - double-stranded DNA binding /// GO:0003700 - DNA binding transcription factor activity /// GO:0003700 - DNA binding transcription factor activity /// GO:0003707 - steroid hormon…	GO:0000122 - negative regulation of transcription from RNA polymerase II promoter /// GO:0000122 - negative regulation of transcription from RNA polymerase II promoter /// GO:0001701 - in utero embryonic development /// GO:0001890 - placenta development /// GO:0001893 - maternal placenta development /// GO:0003007 - heart morphogenesis /// GO:0006351 - transcription, DNA-templated /// GO:0006355 …	7983	27	7983	8.76919	0.197439	8.61604	8.92132	8.70937	0.494603	0.297164	2	14.244	0.0138615	0.0141028	70.9081	14	0.0309127	1	0.600814	10.7191	0.00144414	2.84039	8.74891	0.156432	-0.849388	1.10212	-0.252731	0.305278	-0.211942	4.42828	-3.07437	0.000550288	0.0081034	3.25941	2.09133	0.0391405	0.132028
20186_at	Nr1h4	nuclear receptor subfamily 1, group H, member 4	Mm.3095	ENSMUSG00000047638	NA	10	-89454233; -89454233	20186	NM_001163504 /// NM_001163700 /// NM_009108 /// NP_001156976 /// NP_001157172 /// NP_033134 /// XM_006513391 /// XM_006513393 /// XP_006513454 /// XP_006513456 /// XR_001779493	GO:0005634 - nucleus /// GO:0005719 - nuclear euchromatin	GO:0000976 - transcription regulatory region sequence-specific DNA binding /// GO:0000977 - RNA polymerase II regulatory region sequence-specific DNA binding /// GO:0000978 - RNA polymerase II core promoter proximal region sequence-specific DNA binding /// GO:0000980 - RNA polymerase II distal enhancer sequence-specific DNA binding /// GO:0001077 - transcriptional activator activity, RNA polymera…	GO:0000122 - negative regulation of transcription from RNA polymerase II promoter /// GO:0000122 - negative regulation of transcription from RNA polymerase II promoter /// GO:0001080 - nitrogen catabolite activation of transcription from RNA polymerase II promoter /// GO:0002376 - immune system process /// GO:0006109 - regulation of carbohydrate metabolic process /// GO:0006351 - transcription, D…	7988	22	7988	9.45898	0.600616	9.07966	9.80106	9.35938	2.18876	1.58814	2	14.244	0.0421665	0.0429012	23.3094	14	0.136797	1	0.72559	18.8318	0.000100068	3.9997	9.41337	0.363716	-0.91748	1.06592	-0.148444	0.721396	-0.441685	5.99975	-3.67344	3.02738e-05	0.00244089	4.51893	2.61245	0.00799884	0.0758057
20216_at	Acsm3	acyl-CoA synthetase medium-chain family member 3	Mm.334199	ENSMUSG00000030935	6.2.1.2	7	119760922; 119760922; 119760922	20216	NM_016870 /// NM_212441 /// NM_212442 /// NP_058566 /// NP_997606 /// NP_997607 /// XM_006507475 /// XM_017322060 /// XM_017322061 /// XM_017322062 /// XM_017322063 /// XP_006507538 /// XP_017177549 /// XP_017177550 /// XP_017177551 /// XP_017177552	GO:0005739 - mitochondrion /// GO:0005759 - mitochondrial matrix	GO:0000166 - nucleotide binding /// GO:0003824 - catalytic activity /// GO:0003996 - acyl-CoA ligase activity /// GO:0004321 - fatty-acyl-CoA synthase activity /// GO:0005524 - ATP binding /// GO:0015645 - fatty acid ligase activity /// GO:0016874 - ligase activity /// GO:0046872 - metal ion binding /// GO:0047760 - butyrate-CoA ligase activity	GO:0006629 - lipid metabolic process /// GO:0006631 - fatty acid metabolic process /// GO:0006633 - fatty acid biosynthetic process /// GO:0006637 - acyl-CoA metabolic process /// GO:0008152 - metabolic process	8009	30	8009	5.10333	1.13857	4.31481	5.52414	5.30273	5.68575	4.54717	2	14.244	0.0799338	0.0813267	12.2961	14	0.355359	1	0.79975	28.4434	1.06124e-05	4.97419	5.04723	0.643879	-1.13751	0.74068	0.396826	1.20933	-0.221401	7.30502	-1.33739	3.507e-06	0.202061	5.45506	0.694517	0.00221079	0.530184
20249_at	Scd1	stearoyl-Coenzyme A desaturase 1	Mm.267377	ENSMUSG00000037071	1.14.19.1	19	-44394449	20249	NM_009127 /// NP_033153	GO:0005730 - nucleolus /// GO:0005783 - endoplasmic reticulum /// GO:0005789 - endoplasmic reticulum membrane /// GO:0016020 - membrane /// GO:0016021 - integral component of membrane /// GO:0030176 - integral component of endoplasmic reticulum membrane /// GO:0043231 - intracellular membrane-bounded organelle	GO:0004768 - stearoyl-CoA 9-desaturase activity /// GO:0004768 - stearoyl-CoA 9-desaturase activity /// GO:0004768 - stearoyl-CoA 9-desaturase activity /// GO:0005506 - iron ion binding /// GO:0016491 - oxidoreductase activity /// GO:0016717 - oxidoreductase activity, acting on paired donors, with oxidation of a pair of donors resulting in the reduction of molecular oxygen to two molecules of wat…	GO:0006629 - lipid metabolic process /// GO:0006631 - fatty acid metabolic process /// GO:0006633 - fatty acid biosynthetic process /// GO:0006636 - unsaturated fatty acid biosynthetic process /// GO:0006641 - triglyceride metabolic process /// GO:0008610 - lipid biosynthetic process /// GO:0010873 - positive regulation of cholesterol esterification /// GO:0033561 - regulation of water loss via s…	8024	14	8024	9.84217	5.70987	11.6632	8.96219	9.25313	29.4454	23.7355	2	14.244	0.400862	0.407848	2.45189	14	1.84034	1	0.806086	29.6056	8.44016e-06	5.07365	9.95949	1.48258	1.14913	-0.672681	-0.476447	-2.70097	0.290932	-7.28562	0.784761	3.61513e-06	0.44545	5.44188	0.351201	0.00221507	0.73623
20259_at	Scin	scinderin	Mm.2416	ENSMUSG00000002565	NA	12	-40059770	20259	NM_001146196 /// NM_009132 /// NP_001139668 /// NP_033158	GO:0005737 - cytoplasm /// GO:0005856 - cytoskeleton /// GO:0005903 - brush border /// GO:0030054 - cell junction /// GO:0042995 - cell projection /// GO:0043234 - protein complex /// GO:0070062 - extracellular exosome	GO:0003779 - actin binding /// GO:0005509 - calcium ion binding /// GO:0046872 - metal ion binding /// GO:0051015 - actin filament binding	GO:0008285 - negative regulation of cell proliferation /// GO:0042989 - sequestering of actin monomers /// GO:0043065 - positive regulation of apoptotic process /// GO:0045654 - positive regulation of megakaryocyte differentiation /// GO:0051014 - actin filament severing /// GO:0051127 - positive regulation of actin nucleation /// GO:0051693 - actin filament capping	8030	23	8030	8.28392	1.01828	8.66551	7.94406	8.37813	2.59926	1.58098	2	14.244	0.0714886	0.0727343	13.7487	14	0.162453	1	0.608242	11.0575	0.00126322	2.89852	8.32923	0.363203	0.925871	-1.06049	0.13462	-0.721453	0.434068	-4.60822	2.77257	0.000388719	0.0147744	3.41036	1.83049	0.0329862	0.172674
20280_at	Scp2	sterol carrier protein 2, liver	Mm.379011	ENSMUSG00000028603	2.3.1.176	4	-108043829	20280	NM_011327 /// NP_035457 /// XM_011240477 /// XP_011238779	GO:0005634 - nucleus /// GO:0005654 - nucleoplasm /// GO:0005737 - cytoplasm /// GO:0005739 - mitochondrion /// GO:0005739 - mitochondrion /// GO:0005777 - peroxisome /// GO:0005777 - peroxisome /// GO:0005782 - peroxisomal matrix /// GO:0005783 - endoplasmic reticulum /// GO:0005829 - cytosol /// GO:0016020 - membrane /// GO:0019898 - extrinsic component of membrane /// GO:0031315 - extrinsic co…	GO:0000062 - fatty-acyl-CoA binding /// GO:0003824 - catalytic activity /// GO:0003988 - acetyl-CoA C-acyltransferase activity /// GO:0005102 - receptor binding /// GO:0005515 - protein binding /// GO:0008289 - lipid binding /// GO:0008525 - phosphatidylcholine transporter activity /// GO:0008526 - phosphatidylinositol transporter activity /// GO:0015248 - sterol transporter activity /// GO:00154…	GO:0006637 - acyl-CoA metabolic process /// GO:0006694 - steroid biosynthetic process /// GO:0006694 - steroid biosynthetic process /// GO:0006701 - progesterone biosynthetic process /// GO:0006810 - transport /// GO:0006869 - lipid transport /// GO:0007031 - peroxisome organization /// GO:0007568 - aging /// GO:0008152 - metabolic process /// GO:0010893 - positive regulation of steroid biosynthe…	8043	24	8043	10.8777	0.184538	11.0176	10.6914	10.9984	0.598257	0.413719	2	14.244	0.0129558	0.0131813	75.8652	14	0.0373911	1	0.691541	15.9666	0.000230204	3.63789	10.9025	0.183055	0.628964	-1.15311	0.52415	-0.326218	0.307031	-4.89463	4.60675	0.000225239	0.00038982	3.64736	3.40914	0.0253424	0.0329862
20315_at	Cxcl12	chemokine (C-X-C motif) ligand 12	Mm.303231	ENSMUSG00000061353	NA	6	117168534; 117168534	20315	NM_001012477 /// NM_013655 /// NM_021704 /// NP_001012495 /// NP_038683 /// NP_068350	GO:0005576 - extracellular region /// GO:0005615 - extracellular space /// GO:0005737 - cytoplasm /// GO:0005886 - plasma membrane /// GO:0009897 - external side of plasma membrane /// GO:0070062 - extracellular exosome	GO:0005125 - cytokine activity /// GO:0008009 - chemokine activity /// GO:0008009 - chemokine activity /// GO:0008083 - growth factor activity /// GO:0042056 - chemoattractant activity /// GO:0042379 - chemokine receptor binding /// GO:0045236 - CXCR chemokine receptor binding /// GO:0045236 - CXCR chemokine receptor binding	GO:0001569 - branching involved in blood vessel morphogenesis /// GO:0001667 - ameboidal-type cell migration /// GO:0001764 - neuron migration /// GO:0001938 - positive regulation of endothelial cell proliferation /// GO:0006935 - chemotaxis /// GO:0006952 - defense response /// GO:0006955 - immune response /// GO:0007281 - germ cell development /// GO:0007420 - brain development /// GO:0008045 -…	8068	23	8068	9.55245	0.523955	9.89943	9.27651	9.5918	1.66667	1.14271	2	14.244	0.0367846	0.0374254	26.7198	14	0.104167	1	0.685627	15.5325	0.000263522	3.57918	9.58924	0.311467	0.995875	-1.00407	0.00819937	-0.622919	0.31529	-5.5468	2.80751	6.75576e-05	0.0137871	4.17033	1.86053	0.0128678	0.167461
20356_at	Sema5a	sema domain, seven thrombospondin repeats (type 1 and type 1-like), transmembrane domain (TM) and short cytoplasmic domain, (semaphorin) 5A	Mm.260374	ENSMUSG00000022231	NA	15	32244812	20356	NM_009154 /// NP_033180 /// XM_006520043 /// XM_011245340 /// XP_006520106 /// XP_011243642	GO:0005615 - extracellular space /// GO:0016020 - membrane /// GO:0016021 - integral component of membrane /// GO:0070062 - extracellular exosome	GO:0008046 - axon guidance receptor activity /// GO:0030215 - semaphorin receptor binding /// GO:0035373 - chondroitin sulfate proteoglycan binding /// GO:0038191 - neuropilin binding /// GO:0043395 - heparan sulfate proteoglycan binding /// GO:0045545 - syndecan binding	GO:0001569 - branching involved in blood vessel morphogenesis /// GO:0001938 - positive regulation of endothelial cell proliferation /// GO:0002043 - blood vessel endothelial cell proliferation involved in sprouting angiogenesis /// GO:0007162 - negative regulation of cell adhesion /// GO:0007275 - multicellular organism development /// GO:0007399 - nervous system development /// GO:0007411 - axo…	8099	23	8099	8.02965	0.386032	8.33304	7.81696	8.02402	1.16307	0.777039	2	14.244	0.0271016	0.0275737	36.2664	14	0.0726919	1	0.668093	14.3356	0.000387885	3.4113	8.05801	0.259712	1.05899	-0.928126	-0.130862	-0.516078	0.207059	-5.35379	2.14803	9.59216e-05	0.0493791	4.01808	1.30646	0.0157361	0.293162
20361_at	Sema7a	sema domain, immunoglobulin domain (Ig), and GPI membrane anchor, (semaphorin) 7A	Mm.335187	ENSMUSG00000038264	NA	9	57940134	20361	NM_011352 /// NP_035482 /// XM_006510888 /// XM_006510889 /// XP_006510951 /// XP_006510952	GO:0005886 - plasma membrane /// GO:0009897 - external side of plasma membrane /// GO:0016020 - membrane /// GO:0031225 - anchored component of membrane	GO:0005178 - integrin binding /// GO:0038191 - neuropilin binding	GO:0001649 - osteoblast differentiation /// GO:0001934 - positive regulation of protein phosphorylation /// GO:0006954 - inflammatory response /// GO:0007229 - integrin-mediated signaling pathway /// GO:0007229 - integrin-mediated signaling pathway /// GO:0007275 - multicellular organism development /// GO:0007399 - nervous system development /// GO:0021988 - olfactory lobe development /// GO:002…	8104	26	8104	5.47499	0.580476	5.27082	5.7627	5.27637	1.56558	0.985107	2	14.244	0.0407526	0.0414626	24.1181	14	0.0978489	1	0.629227	12.0864	0.000853496	3.0688	5.43663	0.282397	-0.587148	1.15464	-0.567497	0.491877	-0.486328	4.16124	-4.11429	0.000927305	0.00101708	3.03278	2.99265	0.0496411	0.051365
20394_at	Scg5	secretogranin V	Mm.4836	ENSMUSG00000023236	NA	2	-113776312	20394	NM_009162 /// NP_033188	GO:0005576 - extracellular region /// GO:0005634 - nucleus /// GO:0030141 - secretory granule	GO:0004857 - enzyme inhibitor activity /// GO:0051082 - unfolded protein binding	GO:0006810 - transport /// GO:0006886 - intracellular protein transport /// GO:0007218 - neuropeptide signaling pathway /// GO:0016486 - peptide hormone processing /// GO:0046883 - regulation of hormone secretion	8125	24	8125	6.13621	0.847106	5.643	6.39062	6.27324	2.61035	1.76324	2	14.244	0.0594713	0.0605076	16.5269	14	0.163147	1	0.675482	14.8243	0.00033041	3.48095	6.10229	0.402061	-1.14233	0.717142	0.425189	0.747622	-0.117383	5.23566	-0.822042	0.000119167	0.4246	3.92384	0.37202	0.0176515	0.721562
20437_at	Siah1a	siah E3 ubiquitin protein ligase 1A	Mm.324553; Mm.474080	ENSMUSG00000036840	6.3.2.19	8	-86723937	20437	NM_009172 /// NP_033198 /// XM_006530784 /// XP_006530847	GO:0005634 - nucleus /// GO:0005737 - cytoplasm /// GO:0005769 - early endosome /// GO:0005829 - cytosol /// GO:0005886 - plasma membrane /// GO:0019005 - SCF ubiquitin ligase complex /// GO:0030877 - beta-catenin destruction complex	GO:0004842 - ubiquitin-protein transferase activity /// GO:0004842 - ubiquitin-protein transferase activity /// GO:0005515 - protein binding /// GO:0008022 - protein C-terminus binding /// GO:0008270 - zinc ion binding /// GO:0008270 - zinc ion binding /// GO:0016740 - transferase activity /// GO:0042802 - identical protein binding /// GO:0042803 - protein homodimerization activity /// GO:0046872…	GO:0006511 - ubiquitin-dependent protein catabolic process /// GO:0006915 - apoptotic process /// GO:0007049 - cell cycle /// GO:0007141 - male meiosis I /// GO:0007275 - multicellular organism development /// GO:0007283 - spermatogenesis /// GO:0009791 - post-embryonic development /// GO:0030154 - cell differentiation /// GO:0030163 - protein catabolic process /// GO:0031648 - protein destabiliz…	8149	9	8149	6.64431	0.387821	6.37425	6.7892	6.71152	0.922019	0.534197	2	14.244	0.0272273	0.0277015	36.0991	14	0.0576262	1	0.579378	9.80997	0.00209592	2.67862	6.62499	0.220593	-1.13666	0.744399	0.392263	0.414949	-0.0776786	4.29473	-0.803975	0.000713779	0.434624	3.14644	0.361886	0.0443764	0.72901
20452_at	St8sia4	ST8 alpha-N-acetyl-neuraminide alpha-2,8-sialyltransferase 4	Mm.306228	ENSMUSG00000040710	NA	1	-95627242; -95587681	20452	NM_001159745 /// NM_009183 /// NP_001153217 /// NP_033209 /// XM_006529275 /// XP_006529338	GO:0005794 - Golgi apparatus /// GO:0016020 - membrane /// GO:0016021 - integral component of membrane	GO:0003828 - alpha-N-acetylneuraminate alpha-2,8-sialyltransferase activity /// GO:0003828 - alpha-N-acetylneuraminate alpha-2,8-sialyltransferase activity /// GO:0008373 - sialyltransferase activity /// GO:0016740 - transferase activity /// GO:0016757 - transferase activity, transferring glycosyl groups	GO:0001574 - ganglioside biosynthetic process /// GO:0006486 - protein glycosylation /// GO:0006491 - N-glycan processing /// GO:0009311 - oligosaccharide metabolic process	8164	24	8164	4.20959	0.206747	4.40137	4.08887	4.18682	0.495262	0.288515	2	14.244	0.014515	0.0147677	67.7155	14	0.0309539	1	0.582549	9.93852	0.00198601	2.70202	4.22569	0.159838	1.09916	-0.855983	-0.243179	-0.312506	0.0979492	-4.42989	1.38847	0.000548566	0.186326	3.26077	0.729726	0.0391261	0.51198
20454_at	St3gal5	ST3 beta-galactoside alpha-2,3-sialyltransferase 5	Mm.38248	ENSMUSG00000056091	2.4.99.9	6	72097607	20454	NM_001035228 /// NM_011375 /// NP_001030305 /// NP_035505 /// XM_006505816 /// XM_006505817 /// XM_006505818 /// XM_006505819 /// XM_006505820 /// XM_017321473 /// XP_006505879 /// XP_006505880 /// XP_006505881 /// XP_006505882 /// XP_006505883 /// XP_017176962	GO:0000139 - Golgi membrane /// GO:0005794 - Golgi apparatus /// GO:0016020 - membrane /// GO:0016021 - integral component of membrane	GO:0008373 - sialyltransferase activity /// GO:0016740 - transferase activity /// GO:0016757 - transferase activity, transferring glycosyl groups /// GO:0047291 - lactosylceramide alpha-2,3-sialyltransferase activity /// GO:0047291 - lactosylceramide alpha-2,3-sialyltransferase activity	GO:0006486 - protein glycosylation /// GO:0009311 - oligosaccharide metabolic process /// GO:0018279 - protein N-linked glycosylation via asparagine /// GO:0097503 - sialylation	8165	21	8165	5.39314	0.18569	5.1564	5.61049	5.32559	0.819429	0.633739	2	14.244	0.0130367	0.0132636	75.3943	14	0.0512143	1	0.773391	24.306	2.56058e-05	4.59166	5.36416	0.22949	-0.905309	1.07339	-0.168081	0.454092	-0.284905	6.79209	-4.26148	7.95836e-06	0.000761744	5.09918	3.11819	0.0035194	0.0453862
20465_at	Sim2	single-minded family bHLH transcription factor 2	Mm.4775	ENSMUSG00000062713	NA	16	94085259	20465	NM_011377 /// NP_035507 /// XM_006522966 /// XM_006522967 /// XM_006522968 /// XM_017316897 /// XP_006523029 /// XP_006523030 /// XP_006523031 /// XP_017172386	GO:0005634 - nucleus /// GO:0005654 - nucleoplasm /// GO:0016604 - nuclear body	GO:0000981 - RNA polymerase II transcription factor activity, sequence-specific DNA binding /// GO:0003677 - DNA binding /// GO:0003700 - DNA binding transcription factor activity /// GO:0005515 - protein binding /// GO:0046982 - protein heterodimerization activity /// GO:0046983 - protein dimerization activity	GO:0000122 - negative regulation of transcription from RNA polymerase II promoter /// GO:0006351 - transcription, DNA-templated /// GO:0006355 - regulation of transcription, DNA-templated /// GO:0007275 - multicellular organism development /// GO:0007399 - nervous system development /// GO:0009880 - embryonic pattern specification /// GO:0030154 - cell differentiation /// GO:0030324 - lung develo…	8171	25	8171	6.29265	1.30839	6.86707	5.94685	6.20234	3.83603	2.52764	2	14.244	0.0918557	0.0934564	10.7002	14	0.239752	1	0.658921	13.7588	0.000470975	3.327	6.33875	0.475036	1.11216	-0.825005	-0.287158	-0.920226	0.255497	-5.18543	1.43971	0.00013076	0.171564	3.88352	0.765575	0.0186458	0.494555
20494_at	Slc10a2	solute carrier family 10, member 2	Mm.3500; Mm.207250; Mm.395958	ENSMUSG00000023073	NA	8	-5083218	20494	NM_011388 /// NP_035518	GO:0000502 - proteasome complex /// GO:0005634 - nucleus /// GO:0005902 - microvillus /// GO:0016020 - membrane /// GO:0016021 - integral component of membrane /// GO:0016324 - apical plasma membrane /// GO:0016324 - apical plasma membrane	GO:0008508 - bile acid:sodium symporter activity /// GO:0008508 - bile acid:sodium symporter activity /// GO:0015293 - symporter activity	GO:0006810 - transport /// GO:0006811 - ion transport /// GO:0006814 - sodium ion transport /// GO:0015721 - bile acid and bile salt transport	8188	27	8188	7.979	1.14543	8.47783	7.63686	7.95918	3.21096	2.06553	2	14.244	0.0804153	0.0818166	12.2225	14	0.200685	1	0.643274	12.8429	0.000648232	3.18827	8.02462	0.424286	1.06816	-0.913919	-0.15424	-0.840968	0.322321	-5.0647	1.94117	0.000163666	0.0722889	3.78604	1.14093	0.0211788	0.345353
20509_at	Slc19a1	solute carrier family 19 (folate transporter), member 1	Mm.265060	ENSMUSG00000001436	NA	10	77033211; 77032738	20509	NM_001199271 /// NM_031196 /// NP_001186200 /// NP_112473 /// XM_006513414 /// XM_006513415 /// XM_006513416 /// XM_006513417 /// XM_006513418 /// XM_006513419 /// XM_006513420 /// XP_006513477 /// XP_006513478 /// XP_006513479 /// XP_006513480 /// XP_006513481 /// XP_006513482 /// XP_006513483	GO:0005886 - plasma membrane /// GO:0005887 - integral component of plasma membrane /// GO:0016020 - membrane /// GO:0016021 - integral component of membrane /// GO:0016323 - basolateral plasma membrane /// GO:0016324 - apical plasma membrane /// GO:0016324 - apical plasma membrane /// GO:0031526 - brush border membrane	GO:0005542 - folic acid binding /// GO:0005542 - folic acid binding /// GO:0008517 - folic acid transporter activity /// GO:0008517 - folic acid transporter activity /// GO:0008518 - reduced folate carrier activity /// GO:0008518 - reduced folate carrier activity /// GO:0015350 - methotrexate transporter activity /// GO:0015350 - methotrexate transporter activity	GO:0006810 - transport /// GO:0015884 - folic acid transport /// GO:0015884 - folic acid transport /// GO:0051958 - methotrexate transport /// GO:0051958 - methotrexate transport /// GO:0098838 - reduced folate transmembrane transport	8201	19	8201	7.93522	0.719746	7.54907	8.25795	7.86953	2.21597	1.49623	2	14.244	0.05053	0.0514104	19.4513	14	0.138498	1	0.675201	14.8053	0.000332451	3.47827	7.89218	0.354984	-0.966565	1.03038	-0.0638141	0.708883	-0.388421	5.38571	-2.95101	9.04864e-05	0.0103661	4.04342	1.98439	0.0151585	0.147421
20510_at	Slc1a1	solute carrier family 1 (neuronal/epithelial high affinity glutamate transporter, system Xag), member 1	Mm.246670	ENSMUSG00000024935	NA	19	28835165	20510	NM_009199 /// NP_033225	GO:0005886 - plasma membrane /// GO:0005886 - plasma membrane /// GO:0005887 - integral component of plasma membrane /// GO:0016020 - membrane /// GO:0016021 - integral component of membrane /// GO:0016324 - apical plasma membrane /// GO:0070062 - extracellular exosome	GO:0005313 - L-glutamate transmembrane transporter activity /// GO:0005313 - L-glutamate transmembrane transporter activity /// GO:0005314 - high-affinity glutamate transmembrane transporter activity /// GO:0005515 - protein binding /// GO:0015108 - chloride transmembrane transporter activity /// GO:0015293 - symporter activity /// GO:0015501 - glutamate:sodium symporter activity /// GO:0015501 -…	GO:0006810 - transport /// GO:0006865 - amino acid transport /// GO:0010460 - positive regulation of heart rate /// GO:0015813 - L-glutamate transport /// GO:0015813 - L-glutamate transport /// GO:0042883 - cysteine transport /// GO:0051260 - protein homooligomerization /// GO:0051260 - protein homooligomerization /// GO:0051938 - L-glutamate import /// GO:0070779 - D-aspartate import /// GO:0089…	8202	22	8202	10.8637	0.187231	11.027	10.7201	10.9016	0.471913	0.284682	2	14.244	0.0131448	0.0133736	74.774	14	0.0294945	1	0.603251	10.8287	0.00138251	2.85933	10.8829	0.154254	0.933953	-1.05502	0.12107	-0.306808	0.181417	-4.57018	2.70237	0.000418239	0.0169708	3.37858	1.7703	0.0341175	0.184337
20518_at	Slc22a2	solute carrier family 22 (organic cation transporter), member 2	Mm.17322	ENSMUSG00000040966	NA	17	12584188	20518	NM_001355767 /// NM_013667 /// NP_001342696 /// NP_038695 /// XM_011246196 /// XP_011244498	GO:0005887 - integral component of plasma membrane /// GO:0005887 - integral component of plasma membrane /// GO:0016020 - membrane /// GO:0016021 - integral component of membrane /// GO:0016323 - basolateral plasma membrane /// GO:0070062 - extracellular exosome	GO:0005215 - transporter activity /// GO:0005277 - acetylcholine transmembrane transporter activity /// GO:0005329 - dopamine transmembrane transporter activity /// GO:0005333 - norepinephrine transmembrane transporter activity /// GO:0005496 - steroid binding /// GO:0008513 - secondary active organic cation transmembrane transporter activity /// GO:0008514 - organic anion transmembrane transport…	GO:0006810 - transport /// GO:0006811 - ion transport /// GO:0006812 - cation transport /// GO:0006836 - neurotransmitter transport /// GO:0015695 - organic cation transport /// GO:0015697 - quaternary ammonium group transport /// GO:0015872 - dopamine transport /// GO:0015874 - norepinephrine transport /// GO:0051608 - histamine transport /// GO:0055085 - transmembrane transport	8210	15	8210	10.6006	0.228884	10.8668	10.4894	10.4902	0.730653	0.501769	2	14.244	0.0160691	0.0163488	61.1664	14	0.0456658	1	0.686741	15.6129	0.000256959	3.59014	10.6155	0.21765	1.1547	-0.579272	-0.575426	-0.3774	0.000837054	-5.08452	0.0112772	0.000157725	0.991159	3.8021	0.0038568	0.0209889	0.997233
20525_at	Slc2a1	solute carrier family 2 (facilitated glucose transporter), member 1	Mm.21002	ENSMUSG00000028645	NA	4	119108744	20525	NM_011400 /// NP_035530 /// XM_006502908 /// XP_006502971	GO:0001939 - female pronucleus /// GO:0005622 - intracellular /// GO:0005737 - cytoplasm /// GO:0005737 - cytoplasm /// GO:0005829 - cytosol /// GO:0005886 - plasma membrane /// GO:0005886 - plasma membrane /// GO:0005887 - integral component of plasma membrane /// GO:0005901 - caveola /// GO:0005911 - cell-cell junction /// GO:0014704 - intercalated disc /// GO:0016020 - membrane /// GO:0016021 …	GO:0005215 - transporter activity /// GO:0005355 - glucose transmembrane transporter activity /// GO:0005515 - protein binding /// GO:0019900 - kinase binding /// GO:0022857 - transmembrane transporter activity /// GO:0022891 - substrate-specific transmembrane transporter activity /// GO:0033300 - dehydroascorbic acid transporter activity /// GO:0033300 - dehydroascorbic acid transporter activity…	GO:0006461 - protein complex assembly /// GO:0006810 - transport /// GO:0008643 - carbohydrate transport /// GO:0015758 - glucose transport /// GO:0015758 - glucose transport /// GO:0042149 - cellular response to glucose starvation /// GO:0042908 - xenobiotic transport /// GO:0055085 - transmembrane transport /// GO:0070837 - dehydroascorbic acid transport /// GO:0070837 - dehydroascorbic acid tr…	8217	28	8217	9.52283	0.321787	9.82762	9.29046	9.54336	1.16636	0.844569	2	14.244	0.0225913	0.0229848	43.507	14	0.0728973	1	0.724109	18.6923	0.000103982	3.98304	9.55381	0.268733	1.01888	-0.979984	-0.0388964	-0.537162	0.252902	-6.10348	2.87359	2.52908e-05	0.0120929	4.59704	1.91747	0.00710788	0.158161
20563_at	Slit2	slit guidance ligand 2	Mm.289739; Mm.482843	ENSMUSG00000031558	NA	5	47983154	20563	NM_001291227 /// NM_001291228 /// NM_178804 /// NP_001278156 /// NP_001278157 /// NP_848919 /// NR_111900 /// XM_006503813 /// XM_006503814 /// XM_006503815 /// XM_006503816 /// XP_006503876 /// XP_006503877 /// XP_006503878 /// XP_006503879	GO:0005576 - extracellular region /// GO:0005615 - extracellular space /// GO:0005615 - extracellular space /// GO:0005737 - cytoplasm /// GO:0005886 - plasma membrane /// GO:0070062 - extracellular exosome	GO:0005095 - GTPase inhibitor activity /// GO:0005102 - receptor binding /// GO:0005509 - calcium ion binding /// GO:0005515 - protein binding /// GO:0008201 - heparin binding /// GO:0042802 - identical protein binding /// GO:0042803 - protein homodimerization activity /// GO:0043237 - laminin-1 binding /// GO:0043394 - proteoglycan binding /// GO:0043395 - heparan sulfate proteoglycan binding //…	GO:0001656 - metanephros development /// GO:0001657 - ureteric bud development /// GO:0001701 - in utero embryonic development /// GO:0001933 - negative regulation of protein phosphorylation /// GO:0002042 - cell migration involved in sprouting angiogenesis /// GO:0002689 - negative regulation of leukocyte chemotaxis /// GO:0006935 - chemotaxis /// GO:0007275 - multicellular organism development …	8240	27	8240	8.32562	0.237788	8.6909	8.20731	8.12598	1.20221	0.964418	2	14.244	0.0166942	0.0169848	58.876	14	0.0751379	1	0.802207	28.8849	9.7197e-06	5.01235	8.3414	0.3054	1.14442	-0.439049	-0.705368	-0.48359	-0.0813337	-6.39203	-1.07506	1.54563e-05	0.300223	4.8109	0.522556	0.00534723	0.62499
20564_at	Slit3	slit guidance ligand 3	Mm.478604	ENSMUSG00000056427	NA	11	35121455	20564	NM_011412 /// NP_035542	GO:0005576 - extracellular region /// GO:0005615 - extracellular space /// GO:0005615 - extracellular space /// GO:0005739 - mitochondrion /// GO:0016020 - membrane	GO:0005102 - receptor binding /// GO:0005509 - calcium ion binding /// GO:0048495 - Roundabout binding	GO:0007275 - multicellular organism development /// GO:0007399 - nervous system development /// GO:0007411 - axon guidance /// GO:0007411 - axon guidance /// GO:0008285 - negative regulation of cell proliferation /// GO:0009887 - animal organ morphogenesis /// GO:0009887 - animal organ morphogenesis /// GO:0010629 - negative regulation of gene expression /// GO:0030154 - cell differentiation /// …	8241	28	8241	6.12015	0.767511	6.88196	5.75432	5.87051	4.9177	4.15019	2	14.244	0.0538834	0.0548222	18.2408	14	0.307357	1	0.843929	38.5109	1.79826e-06	5.74515	6.16893	0.620229	1.14962	-0.668474	-0.481151	-1.12764	0.116183	-8.29632	0.854789	7.92026e-07	0.406816	6.10126	0.390602	0.00111887	0.708819
20568_at	Slpi	secretory leukocyte peptidase inhibitor	Mm.371583	ENSMUSG00000017002	NA	2	-164354069	20568	NM_011414 /// NP_035544	GO:0005576 - extracellular region /// GO:0005615 - extracellular space /// GO:0005615 - extracellular space /// GO:0005794 - Golgi apparatus /// GO:0031012 - extracellular matrix /// GO:0070062 - extracellular exosome	GO:0003677 - DNA binding /// GO:0003729 - mRNA binding /// GO:0004867 - serine-type endopeptidase inhibitor activity /// GO:0019899 - enzyme binding /// GO:0030414 - peptidase inhibitor activity	GO:0002376 - immune system process /// GO:0006955 - immune response /// GO:0010466 - negative regulation of peptidase activity /// GO:0019731 - antibacterial humoral response /// GO:0019731 - antibacterial humoral response /// GO:0032091 - negative regulation of protein binding /// GO:0032496 - response to lipopolysaccharide /// GO:0035821 - modification of morphology or physiology of other organ…	8242	20	8242	4.272	0.118661	4.24092	4.17836	4.43418	0.316379	0.197718	2	14.244	0.00833089	0.0084758	117.983	14	0.0197737	1	0.62494	11.8666	0.000926425	3.03319	4.28449	0.133358	-0.326705	-0.795787	1.12249	-0.0625558	0.255818	-1.17048	4.78661	0.261017	0.000276396	0.58333	3.55847	0.589658	0.027854
20597_at	Smpd1	sphingomyelin phosphodiesterase 1, acid lysosomal	Mm.4628	ENSMUSG00000037049	3.1.4.12	7	105554359	20597	NM_011421 /// NP_035551	GO:0005576 - extracellular region /// GO:0005615 - extracellular space /// GO:0005615 - extracellular space /// GO:0005764 - lysosome /// GO:0005768 - endosome /// GO:0005886 - plasma membrane /// GO:0042599 - lamellar body /// GO:0070062 - extracellular exosome	GO:0004767 - sphingomyelin phosphodiesterase activity /// GO:0008270 - zinc ion binding /// GO:0008270 - zinc ion binding /// GO:0016787 - hydrolase activity /// GO:0016798 - hydrolase activity, acting on glycosyl bonds /// GO:0046872 - metal ion binding /// GO:0061750 - acid sphingomyelin phosphodiesterase activity /// GO:0061750 - acid sphingomyelin phosphodiesterase activity	GO:0006685 - sphingomyelin catabolic process /// GO:0008152 - metabolic process /// GO:0023021 - termination of signal transduction /// GO:0035307 - positive regulation of protein dephosphorylation /// GO:0042220 - response to cocaine /// GO:0043065 - positive regulation of apoptotic process /// GO:0043407 - negative regulation of MAP kinase activity /// GO:0046513 - ceramide biosynthetic process	8252	22	8252	8.82074	0.204426	9.02059	8.71931	8.76289	0.492874	0.288448	2	14.244	0.014352	0.0146018	68.4846	14	0.0308046	1	0.585238	10.0491	0.00189671	2.722	8.83426	0.162828	1.14431	-0.705987	-0.438326	-0.30128	0.0435826	-4.29495	0.621299	0.000713472	0.544218	3.14662	0.264227	0.0443764	0.799928
20649_at	Sntb1	syntrophin, basic 1	Mm.309425	ENSMUSG00000060429	NA	15	-55639153	20649	NM_016667 /// NP_057876 /// XM_006520671 /// XP_006520734	GO:0005737 - cytoplasm /// GO:0005856 - cytoskeleton /// GO:0005886 - plasma membrane /// GO:0005925 - focal adhesion /// GO:0016020 - membrane /// GO:0030054 - cell junction /// GO:0043234 - protein complex /// GO:0045202 - synapse	GO:0003779 - actin binding /// GO:0005198 - structural molecule activity /// GO:0005515 - protein binding /// GO:0005516 - calmodulin binding /// GO:0030165 - PDZ domain binding	---	8285	17	8285	6.18367	0.769113	6.71569	5.80622	6.18008	3.18169	2.41258	2	14.244	0.0539959	0.0549367	18.2028	14	0.198856	1	0.758269	22.3404	4.05602e-05	4.3919	6.234	0.457127	1.05375	-0.935792	-0.117954	-0.909472	0.373856	-6.68425	2.74769	9.49734e-06	0.0155194	5.0224	1.80913	0.00402497	0.176657
20652_at	Soat1	sterol O-acyltransferase 1	Mm.28099	ENSMUSG00000026600	2.3.1.26	1	-156428107	20652	NM_009230 /// NP_033256 /// XM_006496719 /// XM_011238778 /// XP_006496782 /// XP_011237080	GO:0005783 - endoplasmic reticulum /// GO:0005789 - endoplasmic reticulum membrane /// GO:0005789 - endoplasmic reticulum membrane /// GO:0016020 - membrane /// GO:0016021 - integral component of membrane	GO:0000062 - fatty-acyl-CoA binding /// GO:0004772 - sterol O-acyltransferase activity /// GO:0004772 - sterol O-acyltransferase activity /// GO:0008374 - O-acyltransferase activity /// GO:0015485 - cholesterol binding /// GO:0016740 - transferase activity /// GO:0016746 - transferase activity, transferring acyl groups /// GO:0034736 - cholesterol O-acyltransferase activity /// GO:0034736 - chole…	GO:0006629 - lipid metabolic process /// GO:0008202 - steroid metabolic process /// GO:0008203 - cholesterol metabolic process /// GO:0008203 - cholesterol metabolic process /// GO:0010742 - macrophage derived foam cell differentiation /// GO:0010878 - cholesterol storage /// GO:0033344 - cholesterol efflux /// GO:0034379 - very-low-density lipoprotein particle assembly /// GO:0034435 - cholester…	8287	26	8287	8.40875	0.355065	8.74991	8.25195	8.28711	1.18309	0.828023	2	14.244	0.0249276	0.0253618	39.4294	14	0.073943	1	0.699883	16.6086	0.000189359	3.72271	8.42966	0.277902	1.15239	-0.639447	-0.512941	-0.497955	0.0351562	-5.38633	0.380282	9.03839e-05	0.709347	4.04391	0.149141	0.0151585	0.886265
20657_at	Sod3	superoxide dismutase 3, extracellular	Mm.2407	ENSMUSG00000072941	NA	5	52363803	20657	NM_011435 /// NP_035565	GO:0005576 - extracellular region /// GO:0005615 - extracellular space /// GO:0005615 - extracellular space /// GO:0005634 - nucleus /// GO:0005737 - cytoplasm /// GO:0005737 - cytoplasm /// GO:0031012 - extracellular matrix /// GO:0031012 - extracellular matrix /// GO:0070062 - extracellular exosome	GO:0004784 - superoxide dismutase activity /// GO:0004784 - superoxide dismutase activity /// GO:0005507 - copper ion binding /// GO:0005515 - protein binding /// GO:0008270 - zinc ion binding /// GO:0016209 - antioxidant activity /// GO:0016491 - oxidoreductase activity /// GO:0046872 - metal ion binding	GO:0001666 - response to hypoxia /// GO:0006801 - superoxide metabolic process /// GO:0046688 - response to copper ion /// GO:0055114 - oxidation-reduction process	8290	16	8290	11.3207	0.219353	11.5765	11.1423	11.3145	0.769606	0.550253	2	14.244	0.0154	0.0156681	63.824	14	0.0481004	1	0.71498	17.8654	0.000131118	3.88234	11.3444	0.218667	1.06147	-0.924381	-0.137092	-0.43424	0.172154	-5.97604	2.36919	3.15506e-05	0.0324666	4.50099	1.48856	0.00818641	0.244901
20660_at	Sorl1	sortilin-related receptor, LDLR class A repeats-containing	Mm.121920	ENSMUSG00000049313	NA	9	-41968488	20660	NM_001357261 /// NM_011436 /// NP_001344190 /// NP_035566 /// XM_017313238 /// XP_017168727	GO:0005576 - extracellular region /// GO:0005615 - extracellular space /// GO:0005641 - nuclear envelope lumen /// GO:0005641 - nuclear envelope lumen /// GO:0005768 - endosome /// GO:0005769 - early endosome /// GO:0005771 - multivesicular body /// GO:0005783 - endoplasmic reticulum /// GO:0005794 - Golgi apparatus /// GO:0005802 - trans-Golgi network /// GO:0016020 - membrane /// GO:0016021 - i…	GO:0001540 - amyloid-beta binding /// GO:0005515 - protein binding /// GO:0030169 - low-density lipoprotein particle binding /// GO:0030306 - ADP-ribosylation factor binding	GO:0000042 - protein targeting to Golgi /// GO:0006605 - protein targeting /// GO:0006622 - protein targeting to lysosome /// GO:0006629 - lipid metabolic process /// GO:0006810 - transport /// GO:0006869 - lipid transport /// GO:0006892 - post-Golgi vesicle-mediated transport /// GO:0006897 - endocytosis /// GO:0007275 - multicellular organism development /// GO:0008202 - steroid metabolic proce…	8292	43	8292	9.1769	0.408244	9.41356	8.96317	9.23945	1.02761	0.619362	2	14.244	0.0286611	0.0291603	34.2932	14	0.0642254	1	0.602723	10.8049	0.0013956	2.85524	9.20539	0.227117	0.916547	-1.06651	0.149966	-0.450387	0.276283	-4.54343	2.7871	0.00044037	0.0143559	3.35618	1.84297	0.0349424	0.170127
20684_at	Sp100	nuclear antigen Sp100	Mm.290906; Mm.486514	ENSMUSG00000026222	NA	1	85649987; 85649987; 85649987	20684	NM_001313712 /// NM_001313713 /// NM_001313714 /// NM_013673 /// NP_001300641 /// NP_001300642 /// NP_001300643 /// NP_038701 /// XM_006529280 /// XM_006529281 /// XM_006529282 /// XM_006529283 /// XM_006529284 /// XM_006529285 /// XM_006529286 /// XM_006529288 /// XM_011247950 /// XM_017319442 /// XM_017319443 /// XP_006529343 /// XP_006529344 /// XP_006529345 /// XP_006529346 /// XP_006529347 /…	GO:0005634 - nucleus /// GO:0005737 - cytoplasm /// GO:0016605 - PML body	GO:0003677 - DNA binding /// GO:0005515 - protein binding	GO:0006351 - transcription, DNA-templated /// GO:0006355 - regulation of transcription, DNA-templated	8314	23	8314	6.41044	0.856521	6.83319	6.21289	6.26426	2.13014	1.27362	2	14.244	0.0601323	0.0611801	16.3452	14	0.133134	1	0.597904	10.5902	0.00152069	2.81796	6.43678	0.344262	1.15148	-0.650346	-0.501136	-0.620301	0.0513672	-4.32008	0.357746	0.000679296	0.725779	3.16794	0.139196	0.0434883	0.893753
207151_at	Slc22a19	solute carrier family 22 (organic anion transporter), member 19	Mm.21365	ENSMUSG00000024757	NA	19	-7673075	207151	NM_144785 /// NP_659034 /// XM_006526814 /// XM_006526815 /// XP_006526877 /// XP_006526878	GO:0005886 - plasma membrane /// GO:0005887 - integral component of plasma membrane /// GO:0016020 - membrane /// GO:0016021 - integral component of membrane /// GO:0016324 - apical plasma membrane	GO:0005452 - inorganic anion exchanger activity /// GO:0008514 - organic anion transmembrane transporter activity /// GO:0008514 - organic anion transmembrane transporter activity /// GO:0015143 - urate transmembrane transporter activity /// GO:0015347 - sodium-independent organic anion transmembrane transporter activity /// GO:0019534 - toxin transmembrane transporter activity /// GO:0022857 - t…	GO:0002238 - response to molecule of fungal origin /// GO:0006810 - transport /// GO:0006811 - ion transport /// GO:0015711 - organic anion transport /// GO:0015747 - urate transport /// GO:0043252 - sodium-independent organic anion transport /// GO:0055085 - transmembrane transport	8334	29	8333	10.484	6.77449	11.9233	9.9601	9.77812	21.5453	14.7708	2	14.244	0.475603	0.483892	2.06658	14	1.34658	1	0.68557	15.5285	0.000263852	3.57864	10.5538	1.18948	1.15132	-0.499165	-0.652152	-1.96322	-0.181975	-4.86173	-0.450644	0.000239691	0.659029	3.62035	0.181095	0.0261582	0.861517
207181_at	Rbms3	RNA binding motif, single stranded interacting protein	Mm.326411	ENSMUSG00000039607	NA	9	-116572746; -116572746	207181	NM_001172121 /// NM_001172122 /// NM_001172123 /// NM_001172124 /// NM_001172126 /// NM_178660 /// NP_001165592 /// NP_001165593 /// NP_001165594 /// NP_001165595 /// NP_001165597 /// NP_848775 /// XM_006512005 /// XM_017313239 /// XM_017313240 /// XM_017313241 /// XM_017313242 /// XM_017313243 /// XM_017313244 /// XM_017313245 /// XM_017313246 /// XM_017313247 /// XM_017313248 /// XM_017313249 /…	GO:0005737 - cytoplasm	GO:0003676 - nucleic acid binding /// GO:0003723 - RNA binding /// GO:0003730 - mRNA 3_-UTR binding /// GO:0008143 - poly(A) binding /// GO:0008266 - poly(U) RNA binding /// GO:0035925 - mRNA 3_-UTR AU-rich region binding	GO:0002357 - defense response to tumor cell /// GO:0010628 - positive regulation of gene expression /// GO:0010629 - negative regulation of gene expression /// GO:0045727 - positive regulation of translation /// GO:0090090 - negative regulation of canonical Wnt signaling pathway	8340	57	8340	4.43947	0.174778	4.64499	4.31376	4.40996	0.500955	0.326177	2	14.244	0.0122706	0.0124842	80.1014	14	0.0313097	1	0.65111	13.291	0.000553447	3.25692	4.45624	0.170397	1.10774	-0.836165	-0.27157	-0.331235	0.0962054	-5.10678	1.48323	0.000151317	0.159799	3.82011	0.796426	0.0206698	0.479465
207215_at	Fbxo40	F-box protein 40	Mm.211899	ENSMUSG00000047746	NA	16	-36966072	207215	NM_001037321 /// NP_001032398 /// XM_006521881 /// XM_006521882 /// XM_006521883 /// XP_006521944 /// XP_006521945 /// XP_006521946	GO:0005737 - cytoplasm	GO:0004842 - ubiquitin-protein transferase activity /// GO:0008270 - zinc ion binding /// GO:0046872 - metal ion binding /// GO:0061630 - ubiquitin protein ligase activity	GO:0008150 - biological_process /// GO:0042692 - muscle cell differentiation	8348	23	8348	6.69806	1.26786	6.25054	7.06892	6.62637	3.25767	1.98982	2	14.244	0.0890102	0.0905612	11.0423	14	0.203605	1	0.610809	11.1775	0.00120543	2.91886	6.64861	0.409642	-0.971747	1.02604	-0.0542938	0.818377	-0.44255	4.68465	-2.5333	0.000335726	0.0236371	3.47401	1.62641	0.0302189	0.213174
20844_at	Stam	signal transducing adaptor molecule (SH3 domain and ITAM motif) 1	Mm.273174	ENSMUSG00000026718	NA	2	14074111	20844	NM_001356337 /// NM_011484 /// NP_001343266 /// NP_035614 /// XM_017316829 /// XP_017172318 /// XR_373935	GO:0005737 - cytoplasm /// GO:0005768 - endosome /// GO:0016020 - membrane /// GO:0033565 - ESCRT-0 complex	GO:0005515 - protein binding /// GO:0044389 - ubiquitin-like protein ligase binding	GO:0006810 - transport /// GO:0006886 - intracellular protein transport /// GO:0015031 - protein transport /// GO:1903543 - positive regulation of exosomal secretion /// GO:1903551 - regulation of extracellular exosome assembly	8487	19	8489	7.80675	0.0979624	7.70934	7.92997	7.73164	0.279889	0.181926	2	14.244	0.00687773	0.00699731	142.912	14	0.017493	1	0.649995	13.2258	0.000566207	3.24702	7.79032	0.121454	-0.666717	1.14982	-0.483107	0.220626	-0.198326	4.54336	-4.08414	0.000440422	0.00107938	3.35613	2.96683	0.0349424	0.0530879
20848_at	Stat3	signal transducer and activator of transcription 3	Mm.249934; Mm.473190	ENSMUSG00000004040	NA	11	-100886805	20848	NM_011486 /// NM_213659 /// NM_213660 /// NP_035616 /// NP_998824 /// NP_998825 /// XM_011248846 /// XM_017314401 /// XP_011247148 /// XP_017169890	GO:0000790 - nuclear chromatin /// GO:0005634 - nucleus /// GO:0005634 - nucleus /// GO:0005654 - nucleoplasm /// GO:0005737 - cytoplasm /// GO:0005737 - cytoplasm /// GO:0005739 - mitochondrion /// GO:0005743 - mitochondrial inner membrane /// GO:0005829 - cytosol /// GO:0005886 - plasma membrane /// GO:0090575 - RNA polymerase II transcription factor complex	GO:0000978 - RNA polymerase II core promoter proximal region sequence-specific DNA binding /// GO:0000981 - RNA polymerase II transcription factor activity, sequence-specific DNA binding /// GO:0001077 - transcriptional activator activity, RNA polymerase II core promoter proximal region sequence-specific binding /// GO:0001103 - RNA polymerase II repressing transcription factor binding /// GO:000…	GO:0001659 - temperature homeostasis /// GO:0001754 - eye photoreceptor cell differentiation /// GO:0006351 - transcription, DNA-templated /// GO:0006355 - regulation of transcription, DNA-templated /// GO:0006355 - regulation of transcription, DNA-templated /// GO:0006366 - transcription from RNA polymerase II promoter /// GO:0006606 - protein import into nucleus /// GO:0006953 - acute-phase res…	8493	23	8493	9.25619	0.311641	8.9648	9.36384	9.39687	0.916269	0.604627	2	14.244	0.0218791	0.0222601	44.9234	14	0.0572668	1	0.65988	13.8175	0.000461648	3.33569	9.24184	0.240491	-1.15197	0.507303	0.644671	0.399041	0.0330357	4.60731	0.381428	0.000389402	0.708515	3.4096	0.149651	0.0329862	0.885909
208643_at	Eif4g1	eukaryotic translation initiation factor 4, gamma 1	Mm.260256	ENSMUSG00000045983	NA	16	20672726	208643	NM_001005331 /// NM_001304432 /// NM_145941 /// NP_001291361 /// NP_666053 /// XM_006521935 /// XM_006521936 /// XM_006521937 /// XM_006521938 /// XM_006521939 /// XM_006521940 /// XM_006521942 /// XM_006521943 /// XM_006521944 /// XM_006521945 /// XM_006521946 /// XM_011245861 /// XM_017316919 /// XM_017316920 /// XP_006521998 /// XP_006521999 /// XP_006522000 /// XP_006522001 /// XP_006522002 /…	GO:0005634 - nucleus /// GO:0005737 - cytoplasm /// GO:0005737 - cytoplasm /// GO:0005844 - polysome /// GO:0016020 - membrane /// GO:0016281 - eukaryotic translation initiation factor 4F complex	GO:0003723 - RNA binding /// GO:0003729 - mRNA binding /// GO:0003743 - translation initiation factor activity /// GO:0005515 - protein binding /// GO:0005524 - ATP binding /// GO:0008135 - translation factor activity, RNA binding /// GO:0008190 - eukaryotic initiation factor 4E binding /// GO:0042802 - identical protein binding /// GO:0045296 - cadherin binding	GO:0001662 - behavioral fear response /// GO:0006412 - translation /// GO:0006413 - translational initiation /// GO:0006417 - regulation of translation /// GO:0006446 - regulation of translational initiation /// GO:0007005 - mitochondrion organization /// GO:0008284 - positive regulation of cell proliferation /// GO:0010507 - negative regulation of autophagy /// GO:0010801 - negative regulation o…	8516	29	8516	9.80613	0.104343	9.69005	9.9043	9.78477	0.241454	0.137112	2	14.244	0.00732565	0.00745304	134.173	14	0.0150909	1	0.567857	9.35832	0.00254098	2.595	9.79304	0.107362	-0.959247	1.0363	-0.077048	0.214246	-0.119531	4.27498	-2.38507	0.000741888	0.0314912	3.12966	1.50181	0.0450232	0.241665
208777_at	Sned1	sushi, nidogen and EGF-like domains 1	Mm.271897	ENSMUSG00000047793	NA	1	93235896	208777	NM_172463 /// NP_766051 /// XM_006529317 /// XM_006529318 /// XM_006529319 /// XM_006529320 /// XM_017319510 /// XP_006529380 /// XP_006529381 /// XP_006529382 /// XP_006529383 /// XP_017174999 /// XR_387153	GO:0005576 - extracellular region /// GO:0070062 - extracellular exosome	GO:0005509 - calcium ion binding	GO:0007160 - cell-matrix adhesion /// GO:0008150 - biological_process	8539	24	8538	4.93392	0.754703	5.43354	4.63853	4.84785	2.6506	1.8959	2	14.244	0.0529842	0.0539074	18.5503	14	0.165663	1	0.715271	17.8912	0.000130158	3.88553	4.97331	0.412083	1.11684	-0.812396	-0.304442	-0.795004	0.209319	-5.89847	1.55303	3.61365e-05	0.142348	4.44205	0.846648	0.00894487	0.456045
[truncated: 566 more rows]
[truncated: 6 more columns]
