# Supplementary material for: Human carnosinase 1 overexpression aggravates diabetes and renal impairment in BTBROb/Ob mice
Source: J Mol Med (Berl). 2020 Aug 15;98(9):1333–46. doi: 10.1007/s00109-020-01957-0 (PMC7447680; doi:10.1007/s00109-020-01957-0)
Supplement: Supplementary file 3 — (XLSX 57 kb). [file 109_2020_1957_MOESM3_ESM.xlsx]

## Sheet: GSEA_Results
IDs	Name	MainCategory	SubCategory	NES.ob.ob.WT.vs.Ctrl.WT	NES.ob.ob.MUT.vs.ob.ob.WT	pval.ob.ob.WT.vs.Ctrl.WT	pval.ob.ob.MUT.vs.ob.ob.WT	padj.ob.ob.WT.vs.Ctrl.WT	padj.ob.ob.MUT.vs.ob.ob.WT	plots.ob.ob.WT.vs.Ctrl.WT	plots.ob.ob.MUT.vs.ob.ob.WT	pw
00053	00053 - Ascorbate and aldarate metabolism	1. Metabolism	1.1 Carbohydrate metabolism	1.81	-1.19	0.003	0.228	0.052	0.525	plots/mmu00053.ob.ob.WT.vs.Ctrl.WT.png	plots/mmu00053.ob.ob.MUT.vs.ob.ob.WT.png	00053 - Ascorbate and aldarate metabolism
00982	00982 - Drug metabolism - cytochrome P450	1. Metabolism	1.11 Xenobiotics biodegradation and metabolism	1.79	0.82	0.001	0.805	0.035	0.893	plots/mmu00982.ob.ob.WT.vs.Ctrl.WT.png	plots/mmu00982.ob.ob.MUT.vs.ob.ob.WT.png	00982 - Drug metabolism - cytochrome P450
00983	00983 - Drug metabolism - other enzymes	1. Metabolism	1.11 Xenobiotics biodegradation and metabolism	1.75	-1.19	0.002	0.189	0.043	0.487	plots/mmu00983.ob.ob.WT.vs.Ctrl.WT.png	plots/mmu00983.ob.ob.MUT.vs.ob.ob.WT.png	00983 - Drug metabolism - other enzymes
04141	04141 - Protein processing in endoplasmic reticulum	2. Genetic Information Processing	"2.3 Folding, sorting and degradation"	1.73	-1.33	0	0.034	0.017	0.199	plots/mmu04141.ob.ob.WT.vs.Ctrl.WT.png	plots/mmu04141.ob.ob.MUT.vs.ob.ob.WT.png	04141 - Protein processing in endoplasmic reticulum
00860	00860 - Porphyrin and chlorophyll metabolism	1. Metabolism	1.8 Metabolism of cofactors and vitamins	1.71	-1.03	0.005	0.402	0.059	0.641	plots/mmu00860.ob.ob.WT.vs.Ctrl.WT.png	plots/mmu00860.ob.ob.MUT.vs.ob.ob.WT.png	00860 - Porphyrin and chlorophyll metabolism
03008	03008 - Ribosome biogenesis in eukaryotes	2. Genetic Information Processing	2.2 Translation	1.63	1.72	0.004	0.001	0.059	0.029	plots/mmu03008.ob.ob.WT.vs.Ctrl.WT.png	plots/mmu03008.ob.ob.MUT.vs.ob.ob.WT.png	03008 - Ribosome biogenesis in eukaryotes
00830	00830 - Retinol metabolism	1. Metabolism	1.8 Metabolism of cofactors and vitamins	1.62	-0.84	0.004	0.778	0.059	0.878	plots/mmu00830.ob.ob.WT.vs.Ctrl.WT.png	plots/mmu00830.ob.ob.MUT.vs.ob.ob.WT.png	00830 - Retinol metabolism
03015	03015 - mRNA surveillance pathway	2. Genetic Information Processing	2.2 Translation	1.6	0.98	0.003	0.485	0.055	0.706	plots/mmu03015.ob.ob.WT.vs.Ctrl.WT.png	plots/mmu03015.ob.ob.MUT.vs.ob.ob.WT.png	03015 - mRNA surveillance pathway
00750	00750 - Vitamin B6 metabolism	1. Metabolism	1.8 Metabolism of cofactors and vitamins	1.59	-1.25	0.027	0.203	0.167	0.507	plots/mmu00750.ob.ob.WT.vs.Ctrl.WT.png	plots/mmu00750.ob.ob.MUT.vs.ob.ob.WT.png	00750 - Vitamin B6 metabolism
03013	03013 - RNA transport	2. Genetic Information Processing	2.2 Translation	1.57	1.1	0.002	0.237	0.04	0.528	plots/mmu03013.ob.ob.WT.vs.Ctrl.WT.png	plots/mmu03013.ob.ob.MUT.vs.ob.ob.WT.png	03013 - RNA transport
00071	00071 - Fatty acid degradation	1. Metabolism	1.3 Lipid metabolism	1.56	-1.46	0.014	0.034	0.116	0.199	plots/mmu00071.ob.ob.WT.vs.Ctrl.WT.png	plots/mmu00071.ob.ob.MUT.vs.ob.ob.WT.png	00071 - Fatty acid degradation
05132	05132 - Salmonella infection	6. Human Diseases	6.8 Infectious diseases: Bacterial	1.55	1.12	0.009	0.242	0.088	0.528	plots/mmu05132.ob.ob.WT.vs.Ctrl.WT.png	plots/mmu05132.ob.ob.MUT.vs.ob.ob.WT.png	05132 - Salmonella infection
04010	04010 - MAPK signaling pathway	3. Environmental Information Processing	3.2 Signal transduction	1.52	-1.33	0.001	0.016	0.04	0.147	plots/mmu04010.ob.ob.WT.vs.Ctrl.WT.png	plots/mmu04010.ob.ob.MUT.vs.ob.ob.WT.png	04010 - MAPK signaling pathway
00310	00310 - Lysine degradation	1. Metabolism	1.5 Amino acid metabolism	1.49	-1.18	0.026	0.195	0.164	0.495	plots/mmu00310.ob.ob.WT.vs.Ctrl.WT.png	plots/mmu00310.ob.ob.MUT.vs.ob.ob.WT.png	00310 - Lysine degradation
05204	05204 - Chemical carcinogenesis	6. Human Diseases	6.1 Cancers: Overview	1.46	-0.67	0.02	0.98	0.142	0.99	plots/mmu05204.ob.ob.WT.vs.Ctrl.WT.png	plots/mmu05204.ob.ob.MUT.vs.ob.ob.WT.png	05204 - Chemical carcinogenesis
03050	03050 - Proteasome	2. Genetic Information Processing	"2.3 Folding, sorting and degradation"	1.45	1.6	0.039	0.011	0.213	0.11	plots/mmu03050.ob.ob.WT.vs.Ctrl.WT.png	plots/mmu03050.ob.ob.MUT.vs.ob.ob.WT.png	03050 - Proteasome
00980	00980 - Metabolism of xenobiotics by cytochrome P450	1. Metabolism	1.11 Xenobiotics biodegradation and metabolism	1.44	0.92	0.03	0.613	0.181	0.788	plots/mmu00980.ob.ob.WT.vs.Ctrl.WT.png	plots/mmu00980.ob.ob.MUT.vs.ob.ob.WT.png	00980 - Metabolism of xenobiotics by cytochrome P450
04710	04710 - Circadian rhythm	5. Organismal Systems	5.9 Environmental adaptation	1.41	-1.32	0.064	0.114	0.255	0.381	plots/mmu04710.ob.ob.WT.vs.Ctrl.WT.png	plots/mmu04710.ob.ob.MUT.vs.ob.ob.WT.png	04710 - Circadian rhythm
04120	04120 - Ubiquitin mediated proteolysis	2. Genetic Information Processing	"2.3 Folding, sorting and degradation"	1.4	1.35	0.019	0.025	0.139	0.176	plots/mmu04120.ob.ob.WT.vs.Ctrl.WT.png	plots/mmu04120.ob.ob.MUT.vs.ob.ob.WT.png	04120 - Ubiquitin mediated proteolysis
00040	00040 - Pentose and glucuronate interconversions	1. Metabolism	1.1 Carbohydrate metabolism	1.4	-0.7	0.064	0.906	0.255	0.95	plots/mmu00040.ob.ob.WT.vs.Ctrl.WT.png	plots/mmu00040.ob.ob.MUT.vs.ob.ob.WT.png	00040 - Pentose and glucuronate interconversions
03018	03018 - RNA degradation	2. Genetic Information Processing	"2.3 Folding, sorting and degradation"	1.37	1.19	0.044	0.149	0.22	0.443	plots/mmu03018.ob.ob.WT.vs.Ctrl.WT.png	plots/mmu03018.ob.ob.MUT.vs.ob.ob.WT.png	03018 - RNA degradation
00140	00140 - Steroid hormone biosynthesis	1. Metabolism	1.3 Lipid metabolism	1.36	-0.9	0.051	0.659	0.231	0.817	plots/mmu00140.ob.ob.WT.vs.Ctrl.WT.png	plots/mmu00140.ob.ob.MUT.vs.ob.ob.WT.png	00140 - Steroid hormone biosynthesis
05169	05169 - Epstein-Barr virus infection	6. Human Diseases	6.9 Infectious diseases: Viral	1.34	1.3	0.017	0.028	0.132	0.184	plots/mmu05169.ob.ob.WT.vs.Ctrl.WT.png	plots/mmu05169.ob.ob.MUT.vs.ob.ob.WT.png	05169 - Epstein-Barr virus infection
04740	04740 - Olfactory transduction	5. Organismal Systems	5.7 Sensory system	1.34	-0.96	0	0.627	0.02	0.796	plots/mmu04740.ob.ob.WT.vs.Ctrl.WT.png	plots/mmu04740.ob.ob.MUT.vs.ob.ob.WT.png	04740 - Olfactory transduction
03040	03040 - Spliceosome	2. Genetic Information Processing	2.1 Transcription	1.31	1.81	0.051	0	0.231	0.012	plots/mmu03040.ob.ob.WT.vs.Ctrl.WT.png	plots/mmu03040.ob.ob.MUT.vs.ob.ob.WT.png	03040 - Spliceosome
01200	01200 - Carbon metabolism	1. Metabolism	1.0 Global and overview maps	1.28	-0.94	0.076	0.581	0.283	0.774	plots/mmu01200.ob.ob.WT.vs.Ctrl.WT.png	plots/mmu01200.ob.ob.MUT.vs.ob.ob.WT.png	01200 - Carbon metabolism
00471	00471 - D-Glutamine and D-glutamate metabolism	1. Metabolism	1.6 Metabolism of other amino acids	1.28	-0.95	0.15	0.581	0.391	0.774	plots/mmu00471.ob.ob.WT.vs.Ctrl.WT.png	plots/mmu00471.ob.ob.MUT.vs.ob.ob.WT.png	00471 - D-Glutamine and D-glutamate metabolism
00020	00020 - Citrate cycle (TCA cycle)	1. Metabolism	1.1 Carbohydrate metabolism	1.28	-1.1	0.137	0.311	0.388	0.598	plots/mmu00020.ob.ob.WT.vs.Ctrl.WT.png	plots/mmu00020.ob.ob.MUT.vs.ob.ob.WT.png	00020 - Citrate cycle (TCA cycle)
04975	04975 - Fat digestion and absorption	5. Organismal Systems	5.4 Digestive system	1.27	-1.32	0.125	0.098	0.374	0.353	plots/mmu04975.ob.ob.WT.vs.Ctrl.WT.png	plots/mmu04975.ob.ob.MUT.vs.ob.ob.WT.png	04975 - Fat digestion and absorption
04722	04722 - Neurotrophin signaling pathway	5. Organismal Systems	5.6 Nervous system	1.27	-0.9	0.071	0.682	0.276	0.827	plots/mmu04722.ob.ob.WT.vs.Ctrl.WT.png	plots/mmu04722.ob.ob.MUT.vs.ob.ob.WT.png	04722 - Neurotrophin signaling pathway
04721	04721 - Synaptic vesicle cycle	5. Organismal Systems	5.6 Nervous system	1.27	-0.6	0.112	0.992	0.364	0.995	plots/mmu04721.ob.ob.WT.vs.Ctrl.WT.png	plots/mmu04721.ob.ob.MUT.vs.ob.ob.WT.png	04721 - Synaptic vesicle cycle
04145	04145 - Phagosome	4. Cellular Processes	4.1 Transport and catabolism	1.27	1.49	0.06	0.003	0.254	0.057	plots/mmu04145.ob.ob.WT.vs.Ctrl.WT.png	plots/mmu04145.ob.ob.MUT.vs.ob.ob.WT.png	04145 - Phagosome
04932	04932 - Non-alcoholic fatty liver disease (NAFLD)	6. Human Diseases	6.7 Endocrine and metabolic diseases	1.26	-1.37	0.075	0.023	0.283	0.171	plots/mmu04932.ob.ob.WT.vs.Ctrl.WT.png	plots/mmu04932.ob.ob.MUT.vs.ob.ob.WT.png	04932 - Non-alcoholic fatty liver disease (NAFLD)
04966	04966 - Collecting duct acid secretion	5. Organismal Systems	5.5 Excretory system	1.25	0.77	0.165	0.816	0.415	0.893	plots/mmu04966.ob.ob.WT.vs.Ctrl.WT.png	plots/mmu04966.ob.ob.MUT.vs.ob.ob.WT.png	04966 - Collecting duct acid secretion
04012	04012 - ErbB signaling pathway	3. Environmental Information Processing	3.2 Signal transduction	1.24	-1.11	0.12	0.256	0.367	0.528	plots/mmu04012.ob.ob.WT.vs.Ctrl.WT.png	plots/mmu04012.ob.ob.MUT.vs.ob.ob.WT.png	04012 - ErbB signaling pathway
00500	00500 - Starch and sucrose metabolism	1. Metabolism	1.1 Carbohydrate metabolism	1.24	-0.82	0.146	0.78	0.388	0.878	plots/mmu00500.ob.ob.WT.vs.Ctrl.WT.png	plots/mmu00500.ob.ob.MUT.vs.ob.ob.WT.png	00500 - Starch and sucrose metabolism
00472	00472 - D-Arginine and D-ornithine metabolism	1. Metabolism	1.6 Metabolism of other amino acids	1.22	-0.72	0.167	0.917	0.415	0.95	plots/mmu00472.ob.ob.WT.vs.Ctrl.WT.png	plots/mmu00472.ob.ob.MUT.vs.ob.ob.WT.png	00472 - D-Arginine and D-ornithine metabolism
05202	05202 - Transcriptional misregulation in cancer	6. Human Diseases	6.1 Cancers: Overview	1.21	-1.1	0.099	0.259	0.344	0.528	plots/mmu05202.ob.ob.WT.vs.Ctrl.WT.png	plots/mmu05202.ob.ob.MUT.vs.ob.ob.WT.png	05202 - Transcriptional misregulation in cancer
04922	04922 - Glucagon signaling pathway	5. Organismal Systems	5.2 Endocrine system	1.21	-1.11	0.128	0.262	0.377	0.528	plots/mmu04922.ob.ob.WT.vs.Ctrl.WT.png	plots/mmu04922.ob.ob.MUT.vs.ob.ob.WT.png	04922 - Glucagon signaling pathway
04068	04068 - FoxO signaling pathway	3. Environmental Information Processing	3.2 Signal transduction	1.21	-1.33	0.11	0.041	0.364	0.209	plots/mmu04068.ob.ob.WT.vs.Ctrl.WT.png	plots/mmu04068.ob.ob.MUT.vs.ob.ob.WT.png	04068 - FoxO signaling pathway
00900	00900 - Terpenoid backbone biosynthesis	1. Metabolism	1.9 Metabolism of terpenoids and polyketides	1.19	0.94	0.232	0.545	0.467	0.746	plots/mmu00900.ob.ob.WT.vs.Ctrl.WT.png	plots/mmu00900.ob.ob.MUT.vs.ob.ob.WT.png	00900 - Terpenoid backbone biosynthesis
00603	00603 - Glycosphingolipid biosynthesis - globo series	1. Metabolism	1.7 Glycan biosynthesis and metabolism	1.19	-0.94	0.243	0.543	0.478	0.746	plots/mmu00603.ob.ob.WT.vs.Ctrl.WT.png	plots/mmu00603.ob.ob.MUT.vs.ob.ob.WT.png	00603 - Glycosphingolipid biosynthesis - globo series
04728	04728 - Dopaminergic synapse	5. Organismal Systems	5.6 Nervous system	1.18	1.04	0.142	0.352	0.388	0.631	plots/mmu04728.ob.ob.WT.vs.Ctrl.WT.png	plots/mmu04728.ob.ob.MUT.vs.ob.ob.WT.png	04728 - Dopaminergic synapse
00190	00190 - Oxidative phosphorylation	1. Metabolism	1.2 Energy metabolism	1.18	-1.36	0.145	0.04	0.388	0.207	plots/mmu00190.ob.ob.WT.vs.Ctrl.WT.png	plots/mmu00190.ob.ob.MUT.vs.ob.ob.WT.png	00190 - Oxidative phosphorylation
00030	00030 - Pentose phosphate pathway	1. Metabolism	1.1 Carbohydrate metabolism	1.18	0.89	0.221	0.63	0.463	0.796	plots/mmu00030.ob.ob.WT.vs.Ctrl.WT.png	plots/mmu00030.ob.ob.MUT.vs.ob.ob.WT.png	00030 - Pentose phosphate pathway
05142	05142 - Chagas disease (American trypanosomiasis)	6. Human Diseases	6.10 Infectious diseases: Parasitic	1.17	-0.85	0.167	0.77	0.415	0.877	plots/mmu05142.ob.ob.WT.vs.Ctrl.WT.png	plots/mmu05142.ob.ob.MUT.vs.ob.ob.WT.png	05142 - Chagas disease (American trypanosomiasis)
05134	05134 - Legionellosis	6. Human Diseases	6.8 Infectious diseases: Bacterial	1.17	1.15	0.211	0.221	0.463	0.524	plots/mmu05134.ob.ob.WT.vs.Ctrl.WT.png	plots/mmu05134.ob.ob.MUT.vs.ob.ob.WT.png	05134 - Legionellosis
05016	05016 - Huntington's disease	6. Human Diseases	6.4 Neurodegenerative diseases	1.17	-0.88	0.143	0.76	0.388	0.872	plots/mmu05016.ob.ob.WT.vs.Ctrl.WT.png	plots/mmu05016.ob.ob.MUT.vs.ob.ob.WT.png	05016 - Huntington's disease
04962	04962 - Vasopressin-regulated water reabsorption	5. Organismal Systems	5.5 Excretory system	1.16	1.14	0.232	0.243	0.467	0.528	plots/mmu04962.ob.ob.WT.vs.Ctrl.WT.png	plots/mmu04962.ob.ob.MUT.vs.ob.ob.WT.png	04962 - Vasopressin-regulated water reabsorption
00591	00591 - Linoleic acid metabolism	1. Metabolism	1.3 Lipid metabolism	1.16	-1.29	0.225	0.108	0.467	0.368	plots/mmu00591.ob.ob.WT.vs.Ctrl.WT.png	plots/mmu00591.ob.ob.MUT.vs.ob.ob.WT.png	00591 - Linoleic acid metabolism
05031	05031 - Amphetamine addiction	6. Human Diseases	6.5 Substance dependence	1.15	0.82	0.217	0.815	0.463	0.893	plots/mmu05031.ob.ob.WT.vs.Ctrl.WT.png	plots/mmu05031.ob.ob.MUT.vs.ob.ob.WT.png	05031 - Amphetamine addiction
04726	04726 - Serotonergic synapse	5. Organismal Systems	5.6 Nervous system	1.14	-0.92	0.189	0.648	0.439	0.812	plots/mmu04726.ob.ob.WT.vs.Ctrl.WT.png	plots/mmu04726.ob.ob.MUT.vs.ob.ob.WT.png	04726 - Serotonergic synapse
03010	03010 - Ribosome	2. Genetic Information Processing	2.2 Translation	1.14	-1.22	0.206	0.12	0.463	0.392	plots/mmu03010.ob.ob.WT.vs.Ctrl.WT.png	plots/mmu03010.ob.ob.MUT.vs.ob.ob.WT.png	03010 - Ribosome
00592	00592 - alpha-Linolenic acid metabolism	1. Metabolism	1.3 Lipid metabolism	1.14	-1.29	0.279	0.145	0.505	0.44	plots/mmu00592.ob.ob.WT.vs.Ctrl.WT.png	plots/mmu00592.ob.ob.MUT.vs.ob.ob.WT.png	00592 - alpha-Linolenic acid metabolism
00260	00260 - Glycine, serine and threonine metabolism	1. Metabolism	1.5 Amino acid metabolism	1.14	-0.8	0.263	0.806	0.505	0.893	plots/mmu00260.ob.ob.WT.vs.Ctrl.WT.png	plots/mmu00260.ob.ob.MUT.vs.ob.ob.WT.png	00260 - Glycine, serine and threonine metabolism
04270	04270 - Vascular smooth muscle contraction	5. Organismal Systems	5.3 Circulatory system	1.13	0.99	0.212	0.488	0.463	0.706	plots/mmu04270.ob.ob.WT.vs.Ctrl.WT.png	plots/mmu04270.ob.ob.MUT.vs.ob.ob.WT.png	04270 - Vascular smooth muscle contraction
00590	00590 - Arachidonic acid metabolism	1. Metabolism	1.3 Lipid metabolism	1.13	-1.25	0.235	0.106	0.467	0.368	plots/mmu00590.ob.ob.WT.vs.Ctrl.WT.png	plots/mmu00590.ob.ob.MUT.vs.ob.ob.WT.png	00590 - Arachidonic acid metabolism
00410	00410 - beta-Alanine metabolism	1. Metabolism	1.6 Metabolism of other amino acids	1.13	-1.07	0.282	0.346	0.508	0.631	plots/mmu00410.ob.ob.WT.vs.Ctrl.WT.png	plots/mmu00410.ob.ob.MUT.vs.ob.ob.WT.png	00410 - beta-Alanine metabolism
00250	00250 - Alanine, aspartate and glutamate metabolism	1. Metabolism	1.5 Amino acid metabolism	1.13	-0.87	0.278	0.658	0.505	0.817	plots/mmu00250.ob.ob.WT.vs.Ctrl.WT.png	plots/mmu00250.ob.ob.MUT.vs.ob.ob.WT.png	00250 - Alanine, aspartate and glutamate metabolism
05030	05030 - Cocaine addiction	6. Human Diseases	6.5 Substance dependence	1.12	-0.87	0.278	0.69	0.505	0.827	plots/mmu05030.ob.ob.WT.vs.Ctrl.WT.png	plots/mmu05030.ob.ob.MUT.vs.ob.ob.WT.png	05030 - Cocaine addiction
04950	04950 - Maturity onset diabetes of the young	6. Human Diseases	6.7 Endocrine and metabolic diseases	1.12	-1.44	0.293	0.06	0.513	0.26	plots/mmu04950.ob.ob.WT.vs.Ctrl.WT.png	plots/mmu04950.ob.ob.MUT.vs.ob.ob.WT.png	04950 - Maturity onset diabetes of the young
04520	04520 - Adherens junction	4. Cellular Processes	4.4 Cellular community	1.12	1.21	0.252	0.141	0.492	0.44	plots/mmu04520.ob.ob.WT.vs.Ctrl.WT.png	plots/mmu04520.ob.ob.MUT.vs.ob.ob.WT.png	04520 - Adherens junction
00565	00565 - Ether lipid metabolism	1. Metabolism	1.3 Lipid metabolism	1.11	-1.03	0.291	0.407	0.513	0.643	plots/mmu00565.ob.ob.WT.vs.Ctrl.WT.png	plots/mmu00565.ob.ob.MUT.vs.ob.ob.WT.png	00565 - Ether lipid metabolism
05321	05321 - Inflammatory bowel disease (IBD)	6. Human Diseases	6.3 Immune diseases	1.1	1.04	0.294	0.369	0.513	0.631	plots/mmu05321.ob.ob.WT.vs.Ctrl.WT.png	plots/mmu05321.ob.ob.MUT.vs.ob.ob.WT.png	05321 - Inflammatory bowel disease (IBD)
05203	05203 - Viral carcinogenesis	6. Human Diseases	6.1 Cancers: Overview	1.1	1.24	0.236	0.054	0.468	0.247	plots/mmu05203.ob.ob.WT.vs.Ctrl.WT.png	plots/mmu05203.ob.ob.MUT.vs.ob.ob.WT.png	05203 - Viral carcinogenesis
04660	04660 - T cell receptor signaling pathway	5. Organismal Systems	5.1 Immune system	1.1	-0.86	0.264	0.767	0.505	0.876	plots/mmu04660.ob.ob.WT.vs.Ctrl.WT.png	plots/mmu04660.ob.ob.MUT.vs.ob.ob.WT.png	04660 - T cell receptor signaling pathway
05033	05033 - Nicotine addiction	6. Human Diseases	6.5 Substance dependence	1.09	-1.11	0.329	0.291	0.549	0.577	plots/mmu05033.ob.ob.WT.vs.Ctrl.WT.png	plots/mmu05033.ob.ob.MUT.vs.ob.ob.WT.png	05033 - Nicotine addiction
04071	04071 - Sphingolipid signaling pathway	3. Environmental Information Processing	3.2 Signal transduction	1.09	1.09	0.268	0.261	0.505	0.528	plots/mmu04071.ob.ob.WT.vs.Ctrl.WT.png	plots/mmu04071.ob.ob.MUT.vs.ob.ob.WT.png	04071 - Sphingolipid signaling pathway
05152	05152 - Tuberculosis	6. Human Diseases	6.8 Infectious diseases: Bacterial	1.08	1.49	0.275	0.003	0.505	0.052	plots/mmu05152.ob.ob.WT.vs.Ctrl.WT.png	plots/mmu05152.ob.ob.MUT.vs.ob.ob.WT.png	05152 - Tuberculosis
03022	03022 - Basal transcription factors	2. Genetic Information Processing	2.1 Transcription	1.08	1.66	0.328	0.007	0.549	0.085	plots/mmu03022.ob.ob.WT.vs.Ctrl.WT.png	plots/mmu03022.ob.ob.MUT.vs.ob.ob.WT.png	03022 - Basal transcription factors
04978	04978 - Mineral absorption	5. Organismal Systems	5.4 Digestive system	1.06	-1.02	0.364	0.404	0.569	0.642	plots/mmu04978.ob.ob.WT.vs.Ctrl.WT.png	plots/mmu04978.ob.ob.MUT.vs.ob.ob.WT.png	04978 - Mineral absorption
04140	04140 - Regulation of autophagy	4. Cellular Processes	4.1 Transport and catabolism	1.06	-1.52	0.358	0.028	0.569	0.184	plots/mmu04140.ob.ob.WT.vs.Ctrl.WT.png	plots/mmu04140.ob.ob.MUT.vs.ob.ob.WT.png	04140 - Regulation of autophagy
05140	05140 - Leishmaniasis	6. Human Diseases	6.10 Infectious diseases: Parasitic	1.05	1.43	0.362	0.037	0.569	0.201	plots/mmu05140.ob.ob.WT.vs.Ctrl.WT.png	plots/mmu05140.ob.ob.MUT.vs.ob.ob.WT.png	05140 - Leishmaniasis
05168	05168 - Herpes simplex infection	6. Human Diseases	6.9 Infectious diseases: Viral	1.04	1.31	0.359	0.024	0.569	0.171	plots/mmu05168.ob.ob.WT.vs.Ctrl.WT.png	plots/mmu05168.ob.ob.MUT.vs.ob.ob.WT.png	05168 - Herpes simplex infection
03440	03440 - Homologous recombination	2. Genetic Information Processing	2.4 Replication and repair	1.04	1.1	0.389	0.3	0.598	0.587	plots/mmu03440.ob.ob.WT.vs.Ctrl.WT.png	plots/mmu03440.ob.ob.MUT.vs.ob.ob.WT.png	03440 - Homologous recombination
00220	00220 - Arginine biosynthesis	1. Metabolism	1.5 Amino acid metabolism	1.04	-1.06	0.405	0.376	0.608	0.631	plots/mmu00220.ob.ob.WT.vs.Ctrl.WT.png	plots/mmu00220.ob.ob.MUT.vs.ob.ob.WT.png	00220 - Arginine biosynthesis
05323	05323 - Rheumatoid arthritis	6. Human Diseases	6.3 Immune diseases	1.03	1.15	0.399	0.197	0.602	0.496	plots/mmu05323.ob.ob.WT.vs.Ctrl.WT.png	plots/mmu05323.ob.ob.MUT.vs.ob.ob.WT.png	05323 - Rheumatoid arthritis
04730	04730 - Long-term depression	5. Organismal Systems	5.6 Nervous system	1.03	1.14	0.391	0.226	0.598	0.524	plots/mmu04730.ob.ob.WT.vs.Ctrl.WT.png	plots/mmu04730.ob.ob.MUT.vs.ob.ob.WT.png	04730 - Long-term depression
04210	04210 - Apoptosis	4. Cellular Processes	4.3 Cell growth and death	1.03	-1.19	0.393	0.134	0.598	0.429	plots/mmu04210.ob.ob.WT.vs.Ctrl.WT.png	plots/mmu04210.ob.ob.MUT.vs.ob.ob.WT.png	04210 - Apoptosis
04110	04110 - Cell cycle	4. Cellular Processes	4.3 Cell growth and death	1.03	1.45	0.391	0.009	0.598	0.094	plots/mmu04110.ob.ob.WT.vs.Ctrl.WT.png	plots/mmu04110.ob.ob.MUT.vs.ob.ob.WT.png	04110 - Cell cycle
02010	02010 - ABC transporters	3. Environmental Information Processing	3.1 Membrane transport	1.03	1.15	0.408	0.223	0.609	0.524	plots/mmu02010.ob.ob.WT.vs.Ctrl.WT.png	plots/mmu02010.ob.ob.MUT.vs.ob.ob.WT.png	02010 - ABC transporters
05012	05012 - Parkinson's disease	6. Human Diseases	6.4 Neurodegenerative diseases	1.02	-1.25	0.415	0.091	0.616	0.341	plots/mmu05012.ob.ob.WT.vs.Ctrl.WT.png	plots/mmu05012.ob.ob.MUT.vs.ob.ob.WT.png	05012 - Parkinson's disease
00232	00232 - Caffeine metabolism	1. Metabolism	1.4 Nucleotide metabolism	1.02	-1.31	0.456	0.159	0.644	0.458	plots/mmu00232.ob.ob.WT.vs.Ctrl.WT.png	plots/mmu00232.ob.ob.MUT.vs.ob.ob.WT.png	00232 - Caffeine metabolism
04921	04921 - Oxytocin signaling pathway	5. Organismal Systems	5.2 Endocrine system	1.01	1.03	0.434	0.391	0.632	0.634	plots/mmu04921.ob.ob.WT.vs.Ctrl.WT.png	plots/mmu04921.ob.ob.MUT.vs.ob.ob.WT.png	04921 - Oxytocin signaling pathway
04114	04114 - Oocyte meiosis	4. Cellular Processes	4.3 Cell growth and death	1.01	-0.83	0.421	0.827	0.619	0.894	plots/mmu04114.ob.ob.WT.vs.Ctrl.WT.png	plots/mmu04114.ob.ob.MUT.vs.ob.ob.WT.png	04114 - Oocyte meiosis
04080	04080 - Neuroactive ligand-receptor interaction	3. Environmental Information Processing	3.3 Signaling molecules and interaction	1.01	-1.03	0.428	0.361	0.627	0.631	plots/mmu04080.ob.ob.WT.vs.Ctrl.WT.png	plots/mmu04080.ob.ob.MUT.vs.ob.ob.WT.png	04080 - Neuroactive ligand-receptor interaction
04912	04912 - GnRH signaling pathway	5. Organismal Systems	5.2 Endocrine system	1	0.93	0.451	0.606	0.644	0.788	plots/mmu04912.ob.ob.WT.vs.Ctrl.WT.png	plots/mmu04912.ob.ob.MUT.vs.ob.ob.WT.png	04912 - GnRH signaling pathway
04320	04320 - Dorso-ventral axis formation	5. Organismal Systems	5.8 Development	1	-0.97	0.461	0.492	0.646	0.706	plots/mmu04320.ob.ob.WT.vs.Ctrl.WT.png	plots/mmu04320.ob.ob.MUT.vs.ob.ob.WT.png	04320 - Dorso-ventral axis formation
04310	04310 - Wnt signaling pathway	3. Environmental Information Processing	3.2 Signal transduction	1	-0.99	0.456	0.472	0.644	0.701	plots/mmu04310.ob.ob.WT.vs.Ctrl.WT.png	plots/mmu04310.ob.ob.MUT.vs.ob.ob.WT.png	04310 - Wnt signaling pathway
04261	04261 - Adrenergic signaling in cardiomyocytes	5. Organismal Systems	5.3 Circulatory system	1	-0.87	0.458	0.779	0.644	0.878	plots/mmu04261.ob.ob.WT.vs.Ctrl.WT.png	plots/mmu04261.ob.ob.MUT.vs.ob.ob.WT.png	04261 - Adrenergic signaling in cardiomyocytes
04390	04390 - Hippo signaling pathway	3. Environmental Information Processing	3.2 Signal transduction	0.99	1.22	0.472	0.086	0.658	0.33	plots/mmu04390.ob.ob.WT.vs.Ctrl.WT.png	plots/mmu04390.ob.ob.MUT.vs.ob.ob.WT.png	04390 - Hippo signaling pathway
00360	00360 - Phenylalanine metabolism	1. Metabolism	1.5 Amino acid metabolism	0.99	1.27	0.476	0.145	0.66	0.44	plots/mmu00360.ob.ob.WT.vs.Ctrl.WT.png	plots/mmu00360.ob.ob.MUT.vs.ob.ob.WT.png	00360 - Phenylalanine metabolism
05220	05220 - Chronic myeloid leukemia	6. Human Diseases	6.2 Cancers: Specific types	0.98	-1.07	0.493	0.326	0.671	0.613	plots/mmu05220.ob.ob.WT.vs.Ctrl.WT.png	plots/mmu05220.ob.ob.MUT.vs.ob.ob.WT.png	05220 - Chronic myeloid leukemia
04910	04910 - Insulin signaling pathway	5. Organismal Systems	5.2 Endocrine system	0.98	0.97	0.505	0.54	0.675	0.745	plots/mmu04910.ob.ob.WT.vs.Ctrl.WT.png	plots/mmu04910.ob.ob.MUT.vs.ob.ob.WT.png	04910 - Insulin signaling pathway
04630	04630 - Jak-STAT signaling pathway	3. Environmental Information Processing	3.2 Signal transduction	0.97	-1.12	0.542	0.222	0.691	0.524	plots/mmu04630.ob.ob.WT.vs.Ctrl.WT.png	plots/mmu04630.ob.ob.MUT.vs.ob.ob.WT.png	04630 - Jak-STAT signaling pathway
00240	00240 - Pyrimidine metabolism	1. Metabolism	1.4 Nucleotide metabolism	0.97	1.28	0.521	0.073	0.681	0.295	plots/mmu00240.ob.ob.WT.vs.Ctrl.WT.png	plots/mmu00240.ob.ob.MUT.vs.ob.ob.WT.png	00240 - Pyrimidine metabolism
00010	00010 - Glycolysis / Gluconeogenesis	1. Metabolism	1.1 Carbohydrate metabolism	0.97	0.87	0.5	0.722	0.672	0.851	plots/mmu00010.ob.ob.WT.vs.Ctrl.WT.png	plots/mmu00010.ob.ob.MUT.vs.ob.ob.WT.png	00010 - Glycolysis / Gluconeogenesis
04964	04964 - Proximal tubule bicarbonate reclamation	5. Organismal Systems	5.5 Excretory system	0.96	0.77	0.524	0.812	0.681	0.893	plots/mmu04964.ob.ob.WT.vs.Ctrl.WT.png	plots/mmu04964.ob.ob.MUT.vs.ob.ob.WT.png	04964 - Proximal tubule bicarbonate reclamation
04621	04621 - NOD-like receptor signaling pathway	5. Organismal Systems	5.1 Immune system	0.96	0.8	0.534	0.831	0.686	0.894	plots/mmu04621.ob.ob.WT.vs.Ctrl.WT.png	plots/mmu04621.ob.ob.MUT.vs.ob.ob.WT.png	04621 - NOD-like receptor signaling pathway
04144	04144 - Endocytosis	4. Cellular Processes	4.1 Transport and catabolism	0.96	1.3	0.577	0.02	0.717	0.163	plots/mmu04144.ob.ob.WT.vs.Ctrl.WT.png	plots/mmu04144.ob.ob.MUT.vs.ob.ob.WT.png	04144 - Endocytosis
00790	00790 - Folate biosynthesis	1. Metabolism	1.8 Metabolism of cofactors and vitamins	0.96	0.88	0.514	0.63	0.679	0.796	plots/mmu00790.ob.ob.WT.vs.Ctrl.WT.png	plots/mmu00790.ob.ob.MUT.vs.ob.ob.WT.png	00790 - Folate biosynthesis
00511	00511 - Other glycan degradation	1. Metabolism	1.7 Glycan biosynthesis and metabolism	0.96	0.61	0.514	0.953	0.679	0.974	plots/mmu00511.ob.ob.WT.vs.Ctrl.WT.png	plots/mmu00511.ob.ob.MUT.vs.ob.ob.WT.png	00511 - Other glycan degradation
05211	05211 - Renal cell carcinoma	6. Human Diseases	6.2 Cancers: Specific types	0.95	1.18	0.541	0.18	0.691	0.485	plots/mmu05211.ob.ob.WT.vs.Ctrl.WT.png	plots/mmu05211.ob.ob.MUT.vs.ob.ob.WT.png	05211 - Renal cell carcinoma
04146	04146 - Peroxisome	4. Cellular Processes	4.1 Transport and catabolism	0.95	-1.35	0.548	0.051	0.695	0.239	plots/mmu04146.ob.ob.WT.vs.Ctrl.WT.png	plots/mmu04146.ob.ob.MUT.vs.ob.ob.WT.png	04146 - Peroxisome
05161	05161 - Hepatitis B	6. Human Diseases	6.9 Infectious diseases: Viral	0.94	-0.89	0.606	0.733	0.741	0.852	plots/mmu05161.ob.ob.WT.vs.Ctrl.WT.png	plots/mmu05161.ob.ob.MUT.vs.ob.ob.WT.png	05161 - Hepatitis B
05100	05100 - Bacterial invasion of epithelial cells	6. Human Diseases	6.8 Infectious diseases: Bacterial	0.94	1.26	0.569	0.101	0.715	0.357	plots/mmu05100.ob.ob.WT.vs.Ctrl.WT.png	plots/mmu05100.ob.ob.MUT.vs.ob.ob.WT.png	05100 - Bacterial invasion of epithelial cells
04720	04720 - Long-term potentiation	5. Organismal Systems	5.6 Nervous system	0.94	1.18	0.57	0.181	0.715	0.485	plots/mmu04720.ob.ob.WT.vs.Ctrl.WT.png	plots/mmu04720.ob.ob.MUT.vs.ob.ob.WT.png	04720 - Long-term potentiation
05133	05133 - Pertussis	6. Human Diseases	6.8 Infectious diseases: Bacterial	0.92	1.49	0.623	0.019	0.755	0.161	plots/mmu05133.ob.ob.WT.vs.Ctrl.WT.png	plots/mmu05133.ob.ob.MUT.vs.ob.ob.WT.png	05133 - Pertussis
03060	03060 - Protein export	2. Genetic Information Processing	"2.3 Folding, sorting and degradation"	0.92	1.04	0.587	0.39	0.724	0.634	plots/mmu03060.ob.ob.WT.vs.Ctrl.WT.png	plots/mmu03060.ob.ob.MUT.vs.ob.ob.WT.png	03060 - Protein export
00562	00562 - Inositol phosphate metabolism	1. Metabolism	1.1 Carbohydrate metabolism	0.92	0.85	0.625	0.761	0.755	0.872	plots/mmu00562.ob.ob.WT.vs.Ctrl.WT.png	plots/mmu00562.ob.ob.MUT.vs.ob.ob.WT.png	00562 - Inositol phosphate metabolism
04972	04972 - Pancreatic secretion	5. Organismal Systems	5.4 Digestive system	0.91	0.97	0.662	0.506	0.77	0.716	plots/mmu04972.ob.ob.WT.vs.Ctrl.WT.png	plots/mmu04972.ob.ob.MUT.vs.ob.ob.WT.png	04972 - Pancreatic secretion
04723	04723 - Retrograde endocannabinoid signaling	5. Organismal Systems	5.6 Nervous system	0.91	-0.77	0.666	0.918	0.77	0.95	plots/mmu04723.ob.ob.WT.vs.Ctrl.WT.png	plots/mmu04723.ob.ob.MUT.vs.ob.ob.WT.png	04723 - Retrograde endocannabinoid signaling
04064	04064 - NF-kappa B signaling pathway	3. Environmental Information Processing	3.2 Signal transduction	0.91	1.04	0.642	0.354	0.766	0.631	plots/mmu04064.ob.ob.WT.vs.Ctrl.WT.png	plots/mmu04064.ob.ob.MUT.vs.ob.ob.WT.png	04064 - NF-kappa B signaling pathway
00400	00400 - Phenylalanine, tyrosine and tryptophan biosynthesis	1. Metabolism	1.5 Amino acid metabolism	0.91	-0.47	0.581	0.991	0.719	0.995	plots/mmu00400.ob.ob.WT.vs.Ctrl.WT.png	plots/mmu00400.ob.ob.MUT.vs.ob.ob.WT.png	00400 - Phenylalanine, tyrosine and tryptophan biosynthesis
05014	05014 - Amyotrophic lateral sclerosis (ALS)	6. Human Diseases	6.4 Neurodegenerative diseases	0.88	0.73	0.666	0.925	0.77	0.954	plots/mmu05014.ob.ob.WT.vs.Ctrl.WT.png	plots/mmu05014.ob.ob.MUT.vs.ob.ob.WT.png	05014 - Amyotrophic lateral sclerosis (ALS)
04668	04668 - TNF signaling pathway	3. Environmental Information Processing	3.2 Signal transduction	0.88	1.03	0.731	0.376	0.816	0.631	plots/mmu04668.ob.ob.WT.vs.Ctrl.WT.png	plots/mmu04668.ob.ob.MUT.vs.ob.ob.WT.png	04668 - TNF signaling pathway
04070	04070 - Phosphatidylinositol signaling system	3. Environmental Information Processing	3.2 Signal transduction	0.86	1.27	0.762	0.079	0.839	0.315	plots/mmu04070.ob.ob.WT.vs.Ctrl.WT.png	plots/mmu04070.ob.ob.MUT.vs.ob.ob.WT.png	04070 - Phosphatidylinositol signaling system
00350	00350 - Tyrosine metabolism	1. Metabolism	1.5 Amino acid metabolism	0.85	1.53	0.708	0.024	0.803	0.171	plots/mmu00350.ob.ob.WT.vs.Ctrl.WT.png	plots/mmu00350.ob.ob.MUT.vs.ob.ob.WT.png	00350 - Tyrosine metabolism
04622	04622 - RIG-I-like receptor signaling pathway	5. Organismal Systems	5.1 Immune system	0.84	0.93	0.763	0.588	0.839	0.775	plots/mmu04622.ob.ob.WT.vs.Ctrl.WT.png	plots/mmu04622.ob.ob.MUT.vs.ob.ob.WT.png	04622 - RIG-I-like receptor signaling pathway
05034	05034 - Alcoholism	6. Human Diseases	6.5 Substance dependence	0.82	-0.74	0.889	0.973	0.933	0.986	plots/mmu05034.ob.ob.WT.vs.Ctrl.WT.png	plots/mmu05034.ob.ob.MUT.vs.ob.ob.WT.png	05034 - Alcoholism
04724	04724 - Glutamatergic synapse	5. Organismal Systems	5.6 Nervous system	0.81	-0.8	0.88	0.876	0.926	0.925	plots/mmu04724.ob.ob.WT.vs.Ctrl.WT.png	plots/mmu04724.ob.ob.MUT.vs.ob.ob.WT.png	04724 - Glutamatergic synapse
03020	03020 - RNA polymerase	2. Genetic Information Processing	2.1 Transcription	0.81	1.48	0.762	0.041	0.839	0.209	plots/mmu03020.ob.ob.WT.vs.Ctrl.WT.png	plots/mmu03020.ob.ob.MUT.vs.ob.ob.WT.png	03020 - RNA polymerase
05150	05150 - Staphylococcus aureus infection	6. Human Diseases	6.8 Infectious diseases: Bacterial	0.8	1.5	0.823	0.025	0.886	0.176	plots/mmu05150.ob.ob.WT.vs.Ctrl.WT.png	plots/mmu05150.ob.ob.MUT.vs.ob.ob.WT.png	05150 - Staphylococcus aureus infection
04623	04623 - Cytosolic DNA-sensing pathway	5. Organismal Systems	5.1 Immune system	0.78	1.1	0.864	0.286	0.92	0.571	plots/mmu04623.ob.ob.WT.vs.Ctrl.WT.png	plots/mmu04623.ob.ob.MUT.vs.ob.ob.WT.png	04623 - Cytosolic DNA-sensing pathway
03410	03410 - Base excision repair	2. Genetic Information Processing	2.4 Replication and repair	0.78	-0.5	0.809	0.997	0.877	0.997	plots/mmu03410.ob.ob.WT.vs.Ctrl.WT.png	plots/mmu03410.ob.ob.MUT.vs.ob.ob.WT.png	03410 - Base excision repair
04744	04744 - Phototransduction	5. Organismal Systems	5.7 Sensory system	0.73	0.9	0.858	0.611	0.916	0.788	plots/mmu04744.ob.ob.WT.vs.Ctrl.WT.png	plots/mmu04744.ob.ob.MUT.vs.ob.ob.WT.png	04744 - Phototransduction
04742	04742 - Taste transduction	5. Organismal Systems	5.7 Sensory system	0.71	-0.76	0.959	0.917	0.976	0.95	plots/mmu04742.ob.ob.WT.vs.Ctrl.WT.png	plots/mmu04742.ob.ob.MUT.vs.ob.ob.WT.png	04742 - Taste transduction
04664	04664 - Fc epsilon RI signaling pathway	5. Organismal Systems	5.1 Immune system	0.7	1.43	0.953	0.034	0.972	0.199	plots/mmu04664.ob.ob.WT.vs.Ctrl.WT.png	plots/mmu04664.ob.ob.MUT.vs.ob.ob.WT.png	04664 - Fc epsilon RI signaling pathway
00524	00524 - Butirosin and neomycin biosynthesis	1. Metabolism	1.1 Carbohydrate metabolism	0.69	-1.3	0.852	0.164	0.914	0.462	plots/mmu00524.ob.ob.WT.vs.Ctrl.WT.png	plots/mmu00524.ob.ob.MUT.vs.ob.ob.WT.png	00524 - Butirosin and neomycin biosynthesis
05320	05320 - Autoimmune thyroid disease	6. Human Diseases	6.3 Immune diseases	0.68	0.77	0.965	0.889	0.978	0.937	plots/mmu05320.ob.ob.WT.vs.Ctrl.WT.png	plots/mmu05320.ob.ob.MUT.vs.ob.ob.WT.png	05320 - Autoimmune thyroid disease
05216	05216 - Thyroid cancer	6. Human Diseases	6.2 Cancers: Specific types	0.65	-0.97	0.941	0.495	0.964	0.706	plots/mmu05216.ob.ob.WT.vs.Ctrl.WT.png	plots/mmu05216.ob.ob.MUT.vs.ob.ob.WT.png	05216 - Thyroid cancer
04727	04727 - GABAergic synapse	5. Organismal Systems	5.6 Nervous system	0.65	-1.12	0.988	0.249	0.995	0.528	plots/mmu04727.ob.ob.WT.vs.Ctrl.WT.png	plots/mmu04727.ob.ob.MUT.vs.ob.ob.WT.png	04727 - GABAergic synapse
00130	00130 - Ubiquinone and other terpenoid-quinone biosynthesis	1. Metabolism	1.8 Metabolism of cofactors and vitamins	0.65	-1.01	0.909	0.451	0.944	0.679	plots/mmu00130.ob.ob.WT.vs.Ctrl.WT.png	plots/mmu00130.ob.ob.MUT.vs.ob.ob.WT.png	00130 - Ubiquinone and other terpenoid-quinone biosynthesis
03420	03420 - Nucleotide excision repair	2. Genetic Information Processing	2.4 Replication and repair	0.56	1.66	0.991	0.007	0.995	0.085	plots/mmu03420.ob.ob.WT.vs.Ctrl.WT.png	plots/mmu03420.ob.ob.MUT.vs.ob.ob.WT.png	03420 - Nucleotide excision repair
03430	03430 - Mismatch repair	2. Genetic Information Processing	2.4 Replication and repair	0.44	1.06	0.999	0.363	0.999	0.631	plots/mmu03430.ob.ob.WT.vs.Ctrl.WT.png	plots/mmu03430.ob.ob.MUT.vs.ob.ob.WT.png	03430 - Mismatch repair
03450	03450 - Non-homologous end-joining	2. Genetic Information Processing	2.4 Replication and repair	-0.53	1.08	0.978	0.352	0.988	0.631	plots/mmu03450.ob.ob.WT.vs.Ctrl.WT.png	plots/mmu03450.ob.ob.MUT.vs.ob.ob.WT.png	03450 - Non-homologous end-joining
00670	00670 - One carbon pool by folate	1. Metabolism	1.8 Metabolism of cofactors and vitamins	-0.65	1.65	0.918	0.019	0.95	0.161	plots/mmu00670.ob.ob.WT.vs.Ctrl.WT.png	plots/mmu00670.ob.ob.MUT.vs.ob.ob.WT.png	00670 - One carbon pool by folate
03460	03460 - Fanconi anemia pathway	2. Genetic Information Processing	2.4 Replication and repair	-0.7	1.45	0.939	0.04	0.964	0.207	plots/mmu03460.ob.ob.WT.vs.Ctrl.WT.png	plots/mmu03460.ob.ob.MUT.vs.ob.ob.WT.png	03460 - Fanconi anemia pathway
00785	00785 - Lipoic acid metabolism	1. Metabolism	1.8 Metabolism of cofactors and vitamins	-0.71	1.23	0.796	0.242	0.868	0.528	plots/mmu00785.ob.ob.WT.vs.Ctrl.WT.png	plots/mmu00785.ob.ob.MUT.vs.ob.ob.WT.png	00785 - Lipoic acid metabolism
04215	04215 - Apoptosis - multiple species	4. Cellular Processes	4.3 Cell growth and death	-0.73	0.87	0.873	0.671	0.923	0.822	plots/mmu04215.ob.ob.WT.vs.Ctrl.WT.png	plots/mmu04215.ob.ob.MUT.vs.ob.ob.WT.png	04215 - Apoptosis - multiple species
04961	04961 - Endocrine and other factor-regulated calcium reabsorption	5. Organismal Systems	5.5 Excretory system	-0.75	0.85	0.892	0.734	0.933	0.852	plots/mmu04961.ob.ob.WT.vs.Ctrl.WT.png	plots/mmu04961.ob.ob.MUT.vs.ob.ob.WT.png	04961 - Endocrine and other factor-regulated calcium reabsorption
04916	04916 - Melanogenesis	5. Organismal Systems	5.2 Endocrine system	-0.75	-0.82	0.939	0.827	0.964	0.894	plots/mmu04916.ob.ob.WT.vs.Ctrl.WT.png	plots/mmu04916.ob.ob.MUT.vs.ob.ob.WT.png	04916 - Melanogenesis
05330	05330 - Allograft rejection	6. Human Diseases	6.3 Immune diseases	-0.77	0.98	0.871	0.484	0.923	0.706	plots/mmu05330.ob.ob.WT.vs.Ctrl.WT.png	plots/mmu05330.ob.ob.MUT.vs.ob.ob.WT.png	05330 - Allograft rejection
05032	05032 - Morphine addiction	6. Human Diseases	6.5 Substance dependence	-0.78	-1.01	0.904	0.43	0.942	0.67	plots/mmu05032.ob.ob.WT.vs.Ctrl.WT.png	plots/mmu05032.ob.ob.MUT.vs.ob.ob.WT.png	05032 - Morphine addiction
04620	04620 - Toll-like receptor signaling pathway	5. Organismal Systems	5.1 Immune system	-0.83	1.27	0.823	0.081	0.886	0.321	plots/mmu04620.ob.ob.WT.vs.Ctrl.WT.png	plots/mmu04620.ob.ob.MUT.vs.ob.ob.WT.png	04620 - Toll-like receptor signaling pathway
04662	04662 - B cell receptor signaling pathway	5. Organismal Systems	5.1 Immune system	-0.84	1.23	0.789	0.12	0.864	0.392	plots/mmu04662.ob.ob.WT.vs.Ctrl.WT.png	plots/mmu04662.ob.ob.MUT.vs.ob.ob.WT.png	04662 - B cell receptor signaling pathway
04614	04614 - Renin-angiotensin system	5. Organismal Systems	5.2 Endocrine system	-0.84	-0.65	0.719	0.954	0.809	0.974	plots/mmu04614.ob.ob.WT.vs.Ctrl.WT.png	plots/mmu04614.ob.ob.MUT.vs.ob.ob.WT.png	04614 - Renin-angiotensin system
04340	04340 - Hedgehog signaling pathway	3. Environmental Information Processing	3.2 Signal transduction	-0.85	-1.17	0.734	0.208	0.816	0.512	plots/mmu04340.ob.ob.WT.vs.Ctrl.WT.png	plots/mmu04340.ob.ob.MUT.vs.ob.ob.WT.png	04340 - Hedgehog signaling pathway
04750	04750 - Inflammatory mediator regulation of TRP channels	5. Organismal Systems	5.7 Sensory system	-0.86	1	0.798	0.448	0.868	0.679	plots/mmu04750.ob.ob.WT.vs.Ctrl.WT.png	plots/mmu04750.ob.ob.MUT.vs.ob.ob.WT.png	04750 - Inflammatory mediator regulation of TRP channels
05310	05310 - Asthma	6. Human Diseases	6.3 Immune diseases	-0.87	1.56	0.648	0.031	0.766	0.198	plots/mmu05310.ob.ob.WT.vs.Ctrl.WT.png	plots/mmu05310.ob.ob.MUT.vs.ob.ob.WT.png	05310 - Asthma
00051	00051 - Fructose and mannose metabolism	1. Metabolism	1.1 Carbohydrate metabolism	-0.87	1.22	0.668	0.175	0.77	0.476	plots/mmu00051.ob.ob.WT.vs.Ctrl.WT.png	plots/mmu00051.ob.ob.MUT.vs.ob.ob.WT.png	00051 - Fructose and mannose metabolism
05332	05332 - Graft-versus-host disease	6. Human Diseases	6.3 Immune diseases	-0.88	0.94	0.682	0.563	0.782	0.763	plots/mmu05332.ob.ob.WT.vs.Ctrl.WT.png	plots/mmu05332.ob.ob.MUT.vs.ob.ob.WT.png	05332 - Graft-versus-host disease
04713	04713 - Circadian entrainment	5. Organismal Systems	5.9 Environmental adaptation	-0.88	-1.04	0.726	0.383	0.813	0.633	plots/mmu04713.ob.ob.WT.vs.Ctrl.WT.png	plots/mmu04713.ob.ob.MUT.vs.ob.ob.WT.png	04713 - Circadian entrainment
00780	00780 - Biotin metabolism	1. Metabolism	1.8 Metabolism of cofactors and vitamins	-0.88	0.89	0.623	0.61	0.755	0.788	plots/mmu00780.ob.ob.WT.vs.Ctrl.WT.png	plots/mmu00780.ob.ob.MUT.vs.ob.ob.WT.png	00780 - Biotin metabolism
04260	04260 - Cardiac muscle contraction	5. Organismal Systems	5.3 Circulatory system	-0.89	-1.11	0.686	0.263	0.783	0.528	plots/mmu04260.ob.ob.WT.vs.Ctrl.WT.png	plots/mmu04260.ob.ob.MUT.vs.ob.ob.WT.png	04260 - Cardiac muscle contraction
05322	05322 - Systemic lupus erythematosus	6. Human Diseases	6.3 Immune diseases	-0.9	0.84	0.697	0.834	0.793	0.894	plots/mmu05322.ob.ob.WT.vs.Ctrl.WT.png	plots/mmu05322.ob.ob.MUT.vs.ob.ob.WT.png	05322 - Systemic lupus erythematosus
04940	04940 - Type I diabetes mellitus	6. Human Diseases	6.7 Endocrine and metabolic diseases	-0.9	1.04	0.643	0.373	0.766	0.631	plots/mmu04940.ob.ob.WT.vs.Ctrl.WT.png	plots/mmu04940.ob.ob.MUT.vs.ob.ob.WT.png	04940 - Type I diabetes mellitus
04915	04915 - Estrogen signaling pathway	5. Organismal Systems	5.2 Endocrine system	-0.91	-0.98	0.654	0.493	0.77	0.706	plots/mmu04915.ob.ob.WT.vs.Ctrl.WT.png	plots/mmu04915.ob.ob.MUT.vs.ob.ob.WT.png	04915 - Estrogen signaling pathway
04650	04650 - Natural killer cell mediated cytotoxicity	5. Organismal Systems	5.1 Immune system	-0.91	0.97	0.669	0.527	0.77	0.734	plots/mmu04650.ob.ob.WT.vs.Ctrl.WT.png	plots/mmu04650.ob.ob.MUT.vs.ob.ob.WT.png	04650 - Natural killer cell mediated cytotoxicity
04540	04540 - Gap junction	4. Cellular Processes	4.4 Cellular community	-0.91	0.84	0.641	0.813	0.766	0.893	plots/mmu04540.ob.ob.WT.vs.Ctrl.WT.png	plots/mmu04540.ob.ob.MUT.vs.ob.ob.WT.png	04540 - Gap junction
05166	05166 - HTLV-I infection	6. Human Diseases	6.9 Infectious diseases: Viral	-0.92	1.29	0.713	0.022	0.805	0.171	plots/mmu05166.ob.ob.WT.vs.Ctrl.WT.png	plots/mmu05166.ob.ob.MUT.vs.ob.ob.WT.png	05166 - HTLV-I infection
00563	00563 - Glycosylphosphatidylinositol(GPI)-anchor biosynthesis	1. Metabolism	1.7 Glycan biosynthesis and metabolism	-0.92	1.02	0.57	0.429	0.715	0.67	plots/mmu00563.ob.ob.WT.vs.Ctrl.WT.png	plots/mmu00563.ob.ob.MUT.vs.ob.ob.WT.png	00563 - Glycosylphosphatidylinositol(GPI)-anchor biosynthesis
04024	04024 - cAMP signaling pathway	3. Environmental Information Processing	3.2 Signal transduction	-0.93	-0.95	0.66	0.599	0.77	0.783	plots/mmu04024.ob.ob.WT.vs.Ctrl.WT.png	plots/mmu04024.ob.ob.MUT.vs.ob.ob.WT.png	04024 - cAMP signaling pathway
04022	04022 - cGMP-PKG signaling pathway	3. Environmental Information Processing	3.2 Signal transduction	-0.93	1.01	0.646	0.431	0.766	0.67	plots/mmu04022.ob.ob.WT.vs.Ctrl.WT.png	plots/mmu04022.ob.ob.MUT.vs.ob.ob.WT.png	04022 - cGMP-PKG signaling pathway
04550	04550 - Signaling pathways regulating pluripotency of stem cells	4. Cellular Processes	4.4 Cellular community	-0.94	1.15	0.6	0.168	0.736	0.465	plots/mmu04550.ob.ob.WT.vs.Ctrl.WT.png	plots/mmu04550.ob.ob.MUT.vs.ob.ob.WT.png	04550 - Signaling pathways regulating pluripotency of stem cells
04380	04380 - Osteoclast differentiation	5. Organismal Systems	5.8 Development	-0.95	1.28	0.575	0.056	0.717	0.247	plots/mmu04380.ob.ob.WT.vs.Ctrl.WT.png	plots/mmu04380.ob.ob.MUT.vs.ob.ob.WT.png	04380 - Osteoclast differentiation
05143	05143 - African trypanosomiasis	6. Human Diseases	6.10 Infectious diseases: Parasitic	-0.96	1.04	0.51	0.386	0.679	0.634	plots/mmu05143.ob.ob.WT.vs.Ctrl.WT.png	plots/mmu05143.ob.ob.MUT.vs.ob.ob.WT.png	05143 - African trypanosomiasis
04917	04917 - Prolactin signaling pathway	5. Organismal Systems	5.2 Endocrine system	-0.96	1.19	0.527	0.151	0.681	0.444	plots/mmu04917.ob.ob.WT.vs.Ctrl.WT.png	plots/mmu04917.ob.ob.MUT.vs.ob.ob.WT.png	04917 - Prolactin signaling pathway
00970	00970 - Aminoacyl-tRNA biosynthesis	2. Genetic Information Processing	2.2 Translation	-0.96	1.29	0.519	0.109	0.681	0.369	plots/mmu00970.ob.ob.WT.vs.Ctrl.WT.png	plots/mmu00970.ob.ob.MUT.vs.ob.ob.WT.png	00970 - Aminoacyl-tRNA biosynthesis
00380	00380 - Tryptophan metabolism	1. Metabolism	1.5 Amino acid metabolism	-0.96	-0.88	0.525	0.66	0.681	0.817	plots/mmu00380.ob.ob.WT.vs.Ctrl.WT.png	plots/mmu00380.ob.ob.MUT.vs.ob.ob.WT.png	00380 - Tryptophan metabolism
04330	04330 - Notch signaling pathway	3. Environmental Information Processing	3.2 Signal transduction	-0.97	0.81	0.494	0.811	0.671	0.893	plots/mmu04330.ob.ob.WT.vs.Ctrl.WT.png	plots/mmu04330.ob.ob.MUT.vs.ob.ob.WT.png	04330 - Notch signaling pathway
00531	00531 - Glycosaminoglycan degradation	1. Metabolism	1.7 Glycan biosynthesis and metabolism	-0.97	-0.82	0.498	0.728	0.672	0.851	plots/mmu00531.ob.ob.WT.vs.Ctrl.WT.png	plots/mmu00531.ob.ob.MUT.vs.ob.ob.WT.png	00531 - Glycosaminoglycan degradation
04971	04971 - Gastric acid secretion	5. Organismal Systems	5.4 Digestive system	-0.98	0.99	0.485	0.465	0.669	0.694	plots/mmu04971.ob.ob.WT.vs.Ctrl.WT.png	plots/mmu04971.ob.ob.MUT.vs.ob.ob.WT.png	04971 - Gastric acid secretion
04115	04115 - p53 signaling pathway	4. Cellular Processes	4.3 Cell growth and death	-0.98	0.91	0.49	0.632	0.671	0.796	plots/mmu04115.ob.ob.WT.vs.Ctrl.WT.png	plots/mmu04115.ob.ob.MUT.vs.ob.ob.WT.png	04115 - p53 signaling pathway
00230	00230 - Purine metabolism	1. Metabolism	1.4 Nucleotide metabolism	-0.98	1.02	0.495	0.398	0.671	0.641	plots/mmu00230.ob.ob.WT.vs.Ctrl.WT.png	plots/mmu00230.ob.ob.MUT.vs.ob.ob.WT.png	00230 - Purine metabolism
04350	04350 - TGF-beta signaling pathway	3. Environmental Information Processing	3.2 Signal transduction	-1	1.25	0.452	0.099	0.644	0.353	plots/mmu04350.ob.ob.WT.vs.Ctrl.WT.png	plots/mmu04350.ob.ob.MUT.vs.ob.ob.WT.png	04350 - TGF-beta signaling pathway
01230	01230 - Biosynthesis of amino acids	1. Metabolism	1.0 Global and overview maps	-1	0.87	0.443	0.725	0.642	0.851	plots/mmu01230.ob.ob.WT.vs.Ctrl.WT.png	plots/mmu01230.ob.ob.MUT.vs.ob.ob.WT.png	01230 - Biosynthesis of amino acids
00052	00052 - Galactose metabolism	1. Metabolism	1.1 Carbohydrate metabolism	-1	-0.68	0.446	0.93	0.643	0.956	plots/mmu00052.ob.ob.WT.vs.Ctrl.WT.png	plots/mmu00052.ob.ob.MUT.vs.ob.ob.WT.png	00052 - Galactose metabolism
00604	00604 - Glycosphingolipid biosynthesis - ganglio series	1. Metabolism	1.7 Glycan biosynthesis and metabolism	-1.02	0.85	0.42	0.677	0.619	0.823	plots/mmu00604.ob.ob.WT.vs.Ctrl.WT.png	plots/mmu00604.ob.ob.MUT.vs.ob.ob.WT.png	00604 - Glycosphingolipid biosynthesis - ganglio series
05010	05010 - Alzheimer's disease	6. Human Diseases	6.4 Neurodegenerative diseases	-1.03	-1.1	0.369	0.245	0.574	0.528	plots/mmu05010.ob.ob.WT.vs.Ctrl.WT.png	plots/mmu05010.ob.ob.MUT.vs.ob.ob.WT.png	05010 - Alzheimer's disease
00620	00620 - Pyruvate metabolism	1. Metabolism	1.1 Carbohydrate metabolism	-1.03	-1.17	0.4	0.221	0.602	0.524	plots/mmu00620.ob.ob.WT.vs.Ctrl.WT.png	plots/mmu00620.ob.ob.MUT.vs.ob.ob.WT.png	00620 - Pyruvate metabolism
04370	04370 - VEGF signaling pathway	3. Environmental Information Processing	3.2 Signal transduction	-1.05	1.38	0.361	0.055	0.569	0.247	plots/mmu04370.ob.ob.WT.vs.Ctrl.WT.png	plots/mmu04370.ob.ob.MUT.vs.ob.ob.WT.png	04370 - VEGF signaling pathway
04924	04924 - Renin secretion	5. Organismal Systems	5.2 Endocrine system	-1.06	1.12	0.348	0.245	0.568	0.528	plots/mmu04924.ob.ob.WT.vs.Ctrl.WT.png	plots/mmu04924.ob.ob.MUT.vs.ob.ob.WT.png	04924 - Renin secretion
04666	04666 - Fc gamma R-mediated phagocytosis	5. Organismal Systems	5.1 Immune system	-1.06	1.21	0.336	0.13	0.557	0.421	plots/mmu04666.ob.ob.WT.vs.Ctrl.WT.png	plots/mmu04666.ob.ob.MUT.vs.ob.ob.WT.png	04666 - Fc gamma R-mediated phagocytosis
04062	04062 - Chemokine signaling pathway	5. Organismal Systems	5.1 Immune system	-1.06	1.05	0.313	0.336	0.537	0.627	plots/mmu04062.ob.ob.WT.vs.Ctrl.WT.png	plots/mmu04062.ob.ob.MUT.vs.ob.ob.WT.png	04062 - Chemokine signaling pathway
00520	00520 - Amino sugar and nucleotide sugar metabolism	1. Metabolism	1.1 Carbohydrate metabolism	-1.06	1.22	0.347	0.157	0.568	0.458	plots/mmu00520.ob.ob.WT.vs.Ctrl.WT.png	plots/mmu00520.ob.ob.MUT.vs.ob.ob.WT.png	00520 - Amino sugar and nucleotide sugar metabolism
00512	00512 - Mucin type O-Glycan biosynthesis	1. Metabolism	1.7 Glycan biosynthesis and metabolism	-1.06	-0.91	0.359	0.586	0.569	0.775	plots/mmu00512.ob.ob.WT.vs.Ctrl.WT.png	plots/mmu00512.ob.ob.MUT.vs.ob.ob.WT.png	00512 - Mucin type O-Glycan biosynthesis
04211	04211 - Longevity regulating pathway	5. Organismal Systems	5.9 Aging	-1.08	-1.31	0.295	0.066	0.513	0.275	plots/mmu04211.ob.ob.WT.vs.Ctrl.WT.png	plots/mmu04211.ob.ob.MUT.vs.ob.ob.WT.png	04211 - Longevity regulating pathway
04130	04130 - SNARE interactions in vesicular transport	2. Genetic Information Processing	"2.3 Folding, sorting and degradation"	-1.08	1.62	0.341	0.015	0.562	0.136	plots/mmu04130.ob.ob.WT.vs.Ctrl.WT.png	plots/mmu04130.ob.ob.MUT.vs.ob.ob.WT.png	04130 - SNARE interactions in vesicular transport
00561	00561 - Glycerolipid metabolism	1. Metabolism	1.3 Lipid metabolism	-1.08	-0.88	0.326	0.687	0.549	0.827	plots/mmu00561.ob.ob.WT.vs.Ctrl.WT.png	plots/mmu00561.ob.ob.MUT.vs.ob.ob.WT.png	00561 - Glycerolipid metabolism
00072	00072 - Synthesis and degradation of ketone bodies	1. Metabolism	1.3 Lipid metabolism	-1.08	-1.09	0.353	0.346	0.569	0.631	plots/mmu00072.ob.ob.WT.vs.Ctrl.WT.png	plots/mmu00072.ob.ob.MUT.vs.ob.ob.WT.png	00072 - Synthesis and degradation of ketone bodies
05020	05020 - Prion diseases	6. Human Diseases	6.4 Neurodegenerative diseases	-1.09	1.23	0.315	0.174	0.538	0.476	plots/mmu05020.ob.ob.WT.vs.Ctrl.WT.png	plots/mmu05020.ob.ob.MUT.vs.ob.ob.WT.png	05020 - Prion diseases
04725	04725 - Cholinergic synapse	5. Organismal Systems	5.6 Nervous system	-1.09	1.01	0.269	0.435	0.505	0.672	plots/mmu04725.ob.ob.WT.vs.Ctrl.WT.png	plots/mmu04725.ob.ob.MUT.vs.ob.ob.WT.png	04725 - Cholinergic synapse
04152	04152 - AMPK signaling pathway	3. Environmental Information Processing	3.2 Signal transduction	-1.09	-1.11	0.273	0.249	0.505	0.528	plots/mmu04152.ob.ob.WT.vs.Ctrl.WT.png	plots/mmu04152.ob.ob.MUT.vs.ob.ob.WT.png	04152 - AMPK signaling pathway
00564	00564 - Glycerophospholipid metabolism	1. Metabolism	1.3 Lipid metabolism	-1.09	-1.18	0.287	0.165	0.511	0.462	plots/mmu00564.ob.ob.WT.vs.Ctrl.WT.png	plots/mmu00564.ob.ob.MUT.vs.ob.ob.WT.png	00564 - Glycerophospholipid metabolism
00340	00340 - Histidine metabolism	1. Metabolism	1.5 Amino acid metabolism	-1.09	1.1	0.328	0.309	0.549	0.598	plots/mmu00340.ob.ob.WT.vs.Ctrl.WT.png	plots/mmu00340.ob.ob.MUT.vs.ob.ob.WT.png	00340 - Histidine metabolism
04810	04810 - Regulation of actin cytoskeleton	4. Cellular Processes	4.2 Cell motility	-1.1	1.67	0.211	0	0.463	0.012	plots/mmu04810.ob.ob.WT.vs.Ctrl.WT.png	plots/mmu04810.ob.ob.MUT.vs.ob.ob.WT.png	04810 - Regulation of actin cytoskeleton
04014	04014 - Ras signaling pathway	3. Environmental Information Processing	3.2 Signal transduction	-1.1	-1.03	0.217	0.383	0.463	0.633	plots/mmu04014.ob.ob.WT.vs.Ctrl.WT.png	plots/mmu04014.ob.ob.MUT.vs.ob.ob.WT.png	04014 - Ras signaling pathway
05217	05217 - Basal cell carcinoma	6. Human Diseases	6.2 Cancers: Specific types	-1.11	-0.79	0.278	0.836	0.505	0.894	plots/mmu05217.ob.ob.WT.vs.Ctrl.WT.png	plots/mmu05217.ob.ob.MUT.vs.ob.ob.WT.png	05217 - Basal cell carcinoma
04913	04913 - Ovarian steroidogenesis	5. Organismal Systems	5.2 Endocrine system	-1.11	-0.99	0.269	0.474	0.505	0.701	plots/mmu04913.ob.ob.WT.vs.Ctrl.WT.png	plots/mmu04913.ob.ob.MUT.vs.ob.ob.WT.png	04913 - Ovarian steroidogenesis
05164	05164 - Influenza A	6. Human Diseases	6.9 Infectious diseases: Viral	-1.12	1.44	0.214	0.007	0.463	0.085	plots/mmu05164.ob.ob.WT.vs.Ctrl.WT.png	plots/mmu05164.ob.ob.MUT.vs.ob.ob.WT.png	05164 - Influenza A
00740	00740 - Riboflavin metabolism	1. Metabolism	1.8 Metabolism of cofactors and vitamins	-1.12	-0.85	0.361	0.672	0.569	0.822	plots/mmu00740.ob.ob.WT.vs.Ctrl.WT.png	plots/mmu00740.ob.ob.MUT.vs.ob.ob.WT.png	00740 - Riboflavin metabolism
00061	00061 - Fatty acid biosynthesis	1. Metabolism	1.3 Lipid metabolism	-1.12	-1.01	0.313	0.437	0.537	0.672	plots/mmu00061.ob.ob.WT.vs.Ctrl.WT.png	plots/mmu00061.ob.ob.MUT.vs.ob.ob.WT.png	00061 - Fatty acid biosynthesis
04918	04918 - Thyroid hormone synthesis	5. Organismal Systems	5.2 Endocrine system	-1.14	0.88	0.22	0.69	0.463	0.827	plots/mmu04918.ob.ob.WT.vs.Ctrl.WT.png	plots/mmu04918.ob.ob.MUT.vs.ob.ob.WT.png	04918 - Thyroid hormone synthesis
04612	04612 - Antigen processing and presentation	5. Organismal Systems	5.1 Immune system	-1.14	1.39	0.22	0.036	0.463	0.201	plots/mmu04612.ob.ob.WT.vs.Ctrl.WT.png	plots/mmu04612.ob.ob.MUT.vs.ob.ob.WT.png	04612 - Antigen processing and presentation
04213	04213 - Longevity regulating pathway - multiple species	5. Organismal Systems	5.9 Aging	-1.14	-1.22	0.232	0.148	0.467	0.443	plots/mmu04213.ob.ob.WT.vs.Ctrl.WT.png	plots/mmu04213.ob.ob.MUT.vs.ob.ob.WT.png	04213 - Longevity regulating pathway - multiple species
04072	04072 - Phospholipase D signaling pathway	3. Environmental Information Processing	3.2 Signal transduction	-1.15	1.12	0.175	0.206	0.427	0.51	plots/mmu04072.ob.ob.WT.vs.Ctrl.WT.png	plots/mmu04072.ob.ob.MUT.vs.ob.ob.WT.png	04072 - Phospholipase D signaling pathway
00910	00910 - Nitrogen metabolism	1. Metabolism	1.2 Energy metabolism	-1.15	1.37	0.272	0.107	0.505	0.368	plots/mmu00910.ob.ob.WT.vs.Ctrl.WT.png	plots/mmu00910.ob.ob.MUT.vs.ob.ob.WT.png	00910 - Nitrogen metabolism
00330	00330 - Arginine and proline metabolism	1. Metabolism	1.5 Amino acid metabolism	-1.15	1	0.232	0.442	0.467	0.674	plots/mmu00330.ob.ob.WT.vs.Ctrl.WT.png	plots/mmu00330.ob.ob.MUT.vs.ob.ob.WT.png	00330 - Arginine and proline metabolism
05223	05223 - Non-small cell lung cancer	6. Human Diseases	6.2 Cancers: Specific types	-1.16	1.47	0.211	0.03	0.463	0.194	plots/mmu05223.ob.ob.WT.vs.Ctrl.WT.png	plots/mmu05223.ob.ob.MUT.vs.ob.ob.WT.png	05223 - Non-small cell lung cancer
04931	04931 - Insulin resistance	6. Human Diseases	5.2 Endocrine system	-1.16	-1.2	0.181	0.145	0.43	0.44	plots/mmu04931.ob.ob.WT.vs.Ctrl.WT.png	plots/mmu04931.ob.ob.MUT.vs.ob.ob.WT.png	04931 - Insulin resistance
04920	04920 - Adipocytokine signaling pathway	5. Organismal Systems	5.2 Endocrine system	-1.16	-1.14	0.198	0.225	0.449	0.524	plots/mmu04920.ob.ob.WT.vs.Ctrl.WT.png	plots/mmu04920.ob.ob.MUT.vs.ob.ob.WT.png	04920 - Adipocytokine signaling pathway
04020	04020 - Calcium signaling pathway	3. Environmental Information Processing	3.2 Signal transduction	-1.16	-0.91	0.144	0.693	0.388	0.827	plots/mmu04020.ob.ob.WT.vs.Ctrl.WT.png	plots/mmu04020.ob.ob.MUT.vs.ob.ob.WT.png	04020 - Calcium signaling pathway
03030	03030 - DNA replication	2. Genetic Information Processing	2.4 Replication and repair	-1.16	1.68	0.233	0.007	0.467	0.085	plots/mmu03030.ob.ob.WT.vs.Ctrl.WT.png	plots/mmu03030.ob.ob.MUT.vs.ob.ob.WT.png	03030 - DNA replication
05231	05231 - Choline metabolism in cancer	6. Human Diseases	6.1 Cancers: Overview	-1.17	1.17	0.168	0.162	0.415	0.461	plots/mmu05231.ob.ob.WT.vs.Ctrl.WT.png	plots/mmu05231.ob.ob.MUT.vs.ob.ob.WT.png	05231 - Choline metabolism in cancer
04150	04150 - mTOR signaling pathway	3. Environmental Information Processing	3.2 Signal transduction	-1.17	-0.91	0.191	0.625	0.44	0.796	plots/mmu04150.ob.ob.WT.vs.Ctrl.WT.png	plots/mmu04150.ob.ob.MUT.vs.ob.ob.WT.png	04150 - mTOR signaling pathway
04066	04066 - HIF-1 signaling pathway	3. Environmental Information Processing	3.2 Signal transduction	-1.17	1.1	0.175	0.256	0.427	0.528	plots/mmu04066.ob.ob.WT.vs.Ctrl.WT.png	plots/mmu04066.ob.ob.MUT.vs.ob.ob.WT.png	04066 - HIF-1 signaling pathway
05144	05144 - Malaria	6. Human Diseases	6.10 Infectious diseases: Parasitic	-1.18	1.89	0.197	0	0.449	0.017	plots/mmu05144.ob.ob.WT.vs.Ctrl.WT.png	plots/mmu05144.ob.ob.MUT.vs.ob.ob.WT.png	05144 - Malaria
04970	04970 - Salivary secretion	5. Organismal Systems	5.4 Digestive system	-1.18	1.08	0.178	0.299	0.43	0.587	plots/mmu04970.ob.ob.WT.vs.Ctrl.WT.png	plots/mmu04970.ob.ob.MUT.vs.ob.ob.WT.png	04970 - Salivary secretion
04919	04919 - Thyroid hormone signaling pathway	5. Organismal Systems	5.2 Endocrine system	-1.18	1.28	0.148	0.063	0.389	0.267	plots/mmu04919.ob.ob.WT.vs.Ctrl.WT.png	plots/mmu04919.ob.ob.MUT.vs.ob.ob.WT.png	04919 - Thyroid hormone signaling pathway
04530	04530 - Tight junction	4. Cellular Processes	4.4 Cellular community	-1.18	1.49	0.135	0.005	0.388	0.074	plots/mmu04530.ob.ob.WT.vs.Ctrl.WT.png	plots/mmu04530.ob.ob.MUT.vs.ob.ob.WT.png	04530 - Tight junction
00300	00300 - Lysine biosynthesis	1. Metabolism	1.5 Amino acid metabolism	-1.18	-0.86	0.284	0.716	0.508	0.847	plots/mmu00300.ob.ob.WT.vs.Ctrl.WT.png	plots/mmu00300.ob.ob.MUT.vs.ob.ob.WT.png	00300 - Lysine biosynthesis
05230	05230 - Central carbon metabolism in cancer	6. Human Diseases	6.1 Cancers: Overview	-1.2	1.11	0.164	0.26	0.415	0.528	plots/mmu05230.ob.ob.WT.vs.Ctrl.WT.png	plots/mmu05230.ob.ob.MUT.vs.ob.ob.WT.png	05230 - Central carbon metabolism in cancer
05162	05162 - Measles	6. Human Diseases	6.9 Infectious diseases: Viral	-1.2	1.04	0.117	0.347	0.364	0.631	plots/mmu05162.ob.ob.WT.vs.Ctrl.WT.png	plots/mmu05162.ob.ob.MUT.vs.ob.ob.WT.png	05162 - Measles
05416	05416 - Viral myocarditis	6. Human Diseases	6.6 Cardiovascular diseases	-1.21	1.36	0.144	0.047	0.388	0.227	plots/mmu05416.ob.ob.WT.vs.Ctrl.WT.png	plots/mmu05416.ob.ob.MUT.vs.ob.ob.WT.png	05416 - Viral myocarditis
03320	03320 - PPAR signaling pathway	5. Organismal Systems	5.2 Endocrine system	-1.21	-1.08	0.146	0.318	0.388	0.603	plots/mmu03320.ob.ob.WT.vs.Ctrl.WT.png	plots/mmu03320.ob.ob.MUT.vs.ob.ob.WT.png	03320 - PPAR signaling pathway
00650	00650 - Butanoate metabolism	1. Metabolism	1.1 Carbohydrate metabolism	-1.22	-0.98	0.189	0.48	0.439	0.706	plots/mmu00650.ob.ob.WT.vs.Ctrl.WT.png	plots/mmu00650.ob.ob.MUT.vs.ob.ob.WT.png	00650 - Butanoate metabolism
05160	05160 - Hepatitis C	6. Human Diseases	6.9 Infectious diseases: Viral	-1.23	1.29	0.092	0.051	0.332	0.239	plots/mmu05160.ob.ob.WT.vs.Ctrl.WT.png	plots/mmu05160.ob.ob.MUT.vs.ob.ob.WT.png	05160 - Hepatitis C
00534	00534 - Glycosaminoglycan biosynthesis - HS/Hep	1. Metabolism	1.7 Glycan biosynthesis and metabolism	-1.23	1.06	0.186	0.363	0.438	0.631	plots/mmu00534.ob.ob.WT.vs.Ctrl.WT.png	plots/mmu00534.ob.ob.MUT.vs.ob.ob.WT.png	00534 - Glycosaminoglycan biosynthesis - HS/Hep
05206	05206 - MicroRNAs in cancer	6. Human Diseases	6.1 Cancers: Overview	-1.24	1.5	0.054	0	0.239	0.012	plots/mmu05206.ob.ob.WT.vs.Ctrl.WT.png	plots/mmu05206.ob.ob.MUT.vs.ob.ob.WT.png	05206 - MicroRNAs in cancer
04925	04925 - Aldosterone synthesis and secretion	5. Organismal Systems	5.2 Endocrine system	-1.24	0.97	0.116	0.524	0.364	0.734	plots/mmu04925.ob.ob.WT.vs.Ctrl.WT.png	plots/mmu04925.ob.ob.MUT.vs.ob.ob.WT.png	04925 - Aldosterone synthesis and secretion
05205	05205 - Proteoglycans in cancer	6. Human Diseases	6.1 Cancers: Overview	-1.25	1.63	0.055	0	0.241	0.012	plots/mmu05205.ob.ob.WT.vs.Ctrl.WT.png	plots/mmu05205.ob.ob.MUT.vs.ob.ob.WT.png	05205 - Proteoglycans in cancer
04672	04672 - Intestinal immune network for IgA production	5. Organismal Systems	5.1 Immune system	-1.25	1.44	0.142	0.043	0.388	0.215	plots/mmu04672.ob.ob.WT.vs.Ctrl.WT.png	plots/mmu04672.ob.ob.MUT.vs.ob.ob.WT.png	04672 - Intestinal immune network for IgA production
00510	00510 - N-Glycan biosynthesis	1. Metabolism	1.7 Glycan biosynthesis and metabolism	-1.25	1.33	0.138	0.09	0.388	0.341	plots/mmu00510.ob.ob.WT.vs.Ctrl.WT.png	plots/mmu00510.ob.ob.MUT.vs.ob.ob.WT.png	00510 - N-Glycan biosynthesis
05221	05221 - Acute myeloid leukemia	6. Human Diseases	6.2 Cancers: Specific types	-1.26	1.04	0.118	0.372	0.364	0.631	plots/mmu05221.ob.ob.WT.vs.Ctrl.WT.png	plots/mmu05221.ob.ob.MUT.vs.ob.ob.WT.png	05221 - Acute myeloid leukemia
00450	00450 - Selenocompound metabolism	1. Metabolism	1.6 Metabolism of other amino acids	-1.26	0.66	0.18	0.917	0.43	0.95	plots/mmu00450.ob.ob.WT.vs.Ctrl.WT.png	plots/mmu00450.ob.ob.MUT.vs.ob.ob.WT.png	00450 - Selenocompound metabolism
04930	04930 - Type II diabetes mellitus	6. Human Diseases	6.7 Endocrine and metabolic diseases	-1.27	-1.07	0.125	0.339	0.374	0.629	plots/mmu04930.ob.ob.WT.vs.Ctrl.WT.png	plots/mmu04930.ob.ob.MUT.vs.ob.ob.WT.png	04930 - Type II diabetes mellitus
00770	00770 - Pantothenate and CoA biosynthesis	1. Metabolism	1.8 Metabolism of cofactors and vitamins	-1.28	-1.12	0.166	0.312	0.415	0.598	plots/mmu00770.ob.ob.WT.vs.Ctrl.WT.png	plots/mmu00770.ob.ob.MUT.vs.ob.ob.WT.png	00770 - Pantothenate and CoA biosynthesis
04142	04142 - Lysosome	4. Cellular Processes	4.1 Transport and catabolism	-1.29	1.3	0.057	0.049	0.244	0.236	plots/mmu04142.ob.ob.WT.vs.Ctrl.WT.png	plots/mmu04142.ob.ob.MUT.vs.ob.ob.WT.png	04142 - Lysosome
00760	00760 - Nicotinate and nicotinamide metabolism	1. Metabolism	1.8 Metabolism of cofactors and vitamins	-1.29	-1.05	0.126	0.382	0.374	0.633	plots/mmu00760.ob.ob.WT.vs.Ctrl.WT.png	plots/mmu00760.ob.ob.MUT.vs.ob.ob.WT.png	00760 - Nicotinate and nicotinamide metabolism
00270	00270 - Cysteine and methionine metabolism	1. Metabolism	1.5 Amino acid metabolism	-1.29	0.79	0.114	0.83	0.364	0.894	plots/mmu00270.ob.ob.WT.vs.Ctrl.WT.png	plots/mmu00270.ob.ob.MUT.vs.ob.ob.WT.png	00270 - Cysteine and methionine metabolism
05213	05213 - Endometrial cancer	6. Human Diseases	6.2 Cancers: Specific types	-1.3	1.3	0.1	0.098	0.344	0.353	plots/mmu05213.ob.ob.WT.vs.Ctrl.WT.png	plots/mmu05213.ob.ob.MUT.vs.ob.ob.WT.png	05213 - Endometrial cancer
05200	05200 - Pathways in cancer	6. Human Diseases	6.1 Cancers: Overview	-1.31	-1	0.007	0.454	0.076	0.68	plots/mmu05200.ob.ob.WT.vs.Ctrl.WT.png	plots/mmu05200.ob.ob.MUT.vs.ob.ob.WT.png	05200 - Pathways in cancer
04933	04933 - AGE-RAGE signaling pathway in diabetic complications	6. Human Diseases	6.7 Endocrine and metabolic diseases	-1.31	1.24	0.061	0.094	0.254	0.35	plots/mmu04933.ob.ob.WT.vs.Ctrl.WT.png	plots/mmu04933.ob.ob.MUT.vs.ob.ob.WT.png	04933 - AGE-RAGE signaling pathway in diabetic complications
05210	05210 - Colorectal cancer	6. Human Diseases	6.2 Cancers: Specific types	-1.32	1.74	0.074	0.001	0.282	0.024	plots/mmu05210.ob.ob.WT.vs.Ctrl.WT.png	plots/mmu05210.ob.ob.MUT.vs.ob.ob.WT.png	05210 - Colorectal cancer
04060	04060 - Cytokine-cytokine receptor interaction	3. Environmental Information Processing	3.3 Signaling molecules and interaction	-1.32	0.97	0.022	0.554	0.149	0.755	plots/mmu04060.ob.ob.WT.vs.Ctrl.WT.png	plots/mmu04060.ob.ob.MUT.vs.ob.ob.WT.png	04060 - Cytokine-cytokine receptor interaction
04977	04977 - Vitamin digestion and absorption	5. Organismal Systems	5.4 Digestive system	-1.33	-1.24	0.117	0.183	0.364	0.485	plots/mmu04977.ob.ob.WT.vs.Ctrl.WT.png	plots/mmu04977.ob.ob.MUT.vs.ob.ob.WT.png	04977 - Vitamin digestion and absorption
00640	00640 - Propanoate metabolism	1. Metabolism	1.1 Carbohydrate metabolism	-1.33	-1.57	0.107	0.021	0.364	0.166	plots/mmu00640.ob.ob.WT.vs.Ctrl.WT.png	plots/mmu00640.ob.ob.MUT.vs.ob.ob.WT.png	00640 - Propanoate metabolism
04973	04973 - Carbohydrate digestion and absorption	5. Organismal Systems	5.4 Digestive system	-1.35	1.13	0.078	0.255	0.284	0.528	plots/mmu04973.ob.ob.WT.vs.Ctrl.WT.png	plots/mmu04973.ob.ob.MUT.vs.ob.ob.WT.png	04973 - Carbohydrate digestion and absorption
04914	04914 - Progesterone-mediated oocyte maturation	5. Organismal Systems	5.2 Endocrine system	-1.35	1.53	0.05	0.008	0.231	0.094	plots/mmu04914.ob.ob.WT.vs.Ctrl.WT.png	plots/mmu04914.ob.ob.MUT.vs.ob.ob.WT.png	04914 - Progesterone-mediated oocyte maturation
04670	04670 - Leukocyte transendothelial migration	5. Organismal Systems	5.1 Immune system	-1.35	1.77	0.033	0	0.191	0.012	plots/mmu04670.ob.ob.WT.vs.Ctrl.WT.png	plots/mmu04670.ob.ob.MUT.vs.ob.ob.WT.png	04670 - Leukocyte transendothelial migration
04611	04611 - Platelet activation	5. Organismal Systems	5.1 Immune system	-1.35	1.63	0.036	0.001	0.202	0.024	plots/mmu04611.ob.ob.WT.vs.Ctrl.WT.png	plots/mmu04611.ob.ob.MUT.vs.ob.ob.WT.png	04611 - Platelet activation
04911	04911 - Insulin secretion	5. Organismal Systems	5.2 Endocrine system	-1.36	0.96	0.047	0.537	0.227	0.745	plots/mmu04911.ob.ob.WT.vs.Ctrl.WT.png	plots/mmu04911.ob.ob.MUT.vs.ob.ob.WT.png	04911 - Insulin secretion
00062	00062 - Fatty acid elongation	1. Metabolism	1.3 Lipid metabolism	-1.37	-0.96	0.093	0.514	0.332	0.724	plots/mmu00062.ob.ob.WT.vs.Ctrl.WT.png	plots/mmu00062.ob.ob.MUT.vs.ob.ob.WT.png	00062 - Fatty acid elongation
05412	05412 - Arrhythmogenic right ventricular cardiomyopathy (ARVC)	6. Human Diseases	6.6 Cardiovascular diseases	-1.38	1.14	0.044	0.219	0.22	0.524	plots/mmu05412.ob.ob.WT.vs.Ctrl.WT.png	plots/mmu05412.ob.ob.MUT.vs.ob.ob.WT.png	05412 - Arrhythmogenic right ventricular cardiomyopathy (ARVC)
00730	00730 - Thiamine metabolism	1. Metabolism	1.8 Metabolism of cofactors and vitamins	-1.38	-1.1	0.114	0.369	0.364	0.631	plots/mmu00730.ob.ob.WT.vs.Ctrl.WT.png	plots/mmu00730.ob.ob.MUT.vs.ob.ob.WT.png	00730 - Thiamine metabolism
00290	00290 - Valine, leucine and isoleucine biosynthesis	1. Metabolism	1.5 Amino acid metabolism	-1.38	0.83	0.115	0.669	0.364	0.822	plots/mmu00290.ob.ob.WT.vs.Ctrl.WT.png	plots/mmu00290.ob.ob.MUT.vs.ob.ob.WT.png	00290 - Valine, leucine and isoleucine biosynthesis
04360	04360 - Axon guidance	5. Organismal Systems	5.8 Development	-1.39	0.96	0.014	0.567	0.116	0.766	plots/mmu04360.ob.ob.WT.vs.Ctrl.WT.png	plots/mmu04360.ob.ob.MUT.vs.ob.ob.WT.png	04360 - Axon guidance
05212	05212 - Pancreatic cancer	6. Human Diseases	6.2 Cancers: Specific types	-1.4	1.83	0.042	0	0.219	0.012	plots/mmu05212.ob.ob.WT.vs.Ctrl.WT.png	plots/mmu05212.ob.ob.MUT.vs.ob.ob.WT.png	05212 - Pancreatic cancer
04151	04151 - PI3K-Akt signaling pathway	3. Environmental Information Processing	3.2 Signal transduction	-1.4	-1.19	0.002	0.085	0.047	0.33	plots/mmu04151.ob.ob.WT.vs.Ctrl.WT.png	plots/mmu04151.ob.ob.MUT.vs.ob.ob.WT.png	04151 - PI3K-Akt signaling pathway
04122	04122 - Sulfur relay system	2. Genetic Information Processing	"2.3 Folding, sorting and degradation"	-1.43	1.2	0.098	0.236	0.344	0.528	plots/mmu04122.ob.ob.WT.vs.Ctrl.WT.png	plots/mmu04122.ob.ob.MUT.vs.ob.ob.WT.png	04122 - Sulfur relay system
00630	00630 - Glyoxylate and dicarboxylate metabolism	1. Metabolism	1.1 Carbohydrate metabolism	-1.43	1.21	0.062	0.194	0.255	0.495	plots/mmu00630.ob.ob.WT.vs.Ctrl.WT.png	plots/mmu00630.ob.ob.MUT.vs.ob.ob.WT.png	00630 - Glyoxylate and dicarboxylate metabolism
05146	05146 - Amoebiasis	6. Human Diseases	6.10 Infectious diseases: Parasitic	-1.44	1.53	0.017	0.006	0.132	0.082	plots/mmu05146.ob.ob.WT.vs.Ctrl.WT.png	plots/mmu05146.ob.ob.MUT.vs.ob.ob.WT.png	05146 - Amoebiasis
05214	05214 - Glioma	6. Human Diseases	6.2 Cancers: Specific types	-1.45	1.43	0.033	0.037	0.191	0.201	plots/mmu05214.ob.ob.WT.vs.Ctrl.WT.png	plots/mmu05214.ob.ob.MUT.vs.ob.ob.WT.png	05214 - Glioma
01210	01210 - 2-Oxocarboxylic acid metabolism	1. Metabolism	1.0 Global and overview maps	-1.46	0.97	0.063	0.497	0.255	0.706	plots/mmu01210.ob.ob.WT.vs.Ctrl.WT.png	plots/mmu01210.ob.ob.MUT.vs.ob.ob.WT.png	01210 - 2-Oxocarboxylic acid metabolism
05410	05410 - Hypertrophic cardiomyopathy (HCM)	6. Human Diseases	6.6 Cardiovascular diseases	-1.47	1.2	0.018	0.137	0.136	0.434	plots/mmu05410.ob.ob.WT.vs.Ctrl.WT.png	plots/mmu05410.ob.ob.MUT.vs.ob.ob.WT.png	05410 - Hypertrophic cardiomyopathy (HCM)
00600	00600 - Sphingolipid metabolism	1. Metabolism	1.3 Lipid metabolism	-1.47	0.65	0.038	0.972	0.21	0.986	plots/mmu00600.ob.ob.WT.vs.Ctrl.WT.png	plots/mmu00600.ob.ob.MUT.vs.ob.ob.WT.png	00600 - Sphingolipid metabolism
04923	04923 - Regulation of lipolysis in adipocytes	5. Organismal Systems	5.2 Endocrine system	-1.48	1.04	0.029	0.375	0.177	0.631	plots/mmu04923.ob.ob.WT.vs.Ctrl.WT.png	plots/mmu04923.ob.ob.MUT.vs.ob.ob.WT.png	04923 - Regulation of lipolysis in adipocytes
00120	00120 - Primary bile acid biosynthesis	1. Metabolism	1.3 Lipid metabolism	-1.48	0.92	0.069	0.572	0.271	0.768	plots/mmu00120.ob.ob.WT.vs.Ctrl.WT.png	plots/mmu00120.ob.ob.MUT.vs.ob.ob.WT.png	00120 - Primary bile acid biosynthesis
00532	00532 - Glycosaminoglycan biosynthesis - CS/DS	1. Metabolism	1.7 Glycan biosynthesis and metabolism	-1.49	-1.18	0.049	0.236	0.231	0.528	plots/mmu00532.ob.ob.WT.vs.Ctrl.WT.png	plots/mmu00532.ob.ob.MUT.vs.ob.ob.WT.png	00532 - Glycosaminoglycan biosynthesis - CS/DS
00514	00514 - Other types of O-glycan biosynthesis	1. Metabolism	1.7 Glycan biosynthesis and metabolism	-1.49	0.76	0.041	0.849	0.217	0.904	plots/mmu00514.ob.ob.WT.vs.Ctrl.WT.png	plots/mmu00514.ob.ob.MUT.vs.ob.ob.WT.png	00514 - Other types of O-glycan biosynthesis
00480	00480 - Glutathione metabolism	1. Metabolism	1.6 Metabolism of other amino acids	-1.49	0.8	0.025	0.818	0.164	0.893	plots/mmu00480.ob.ob.WT.vs.Ctrl.WT.png	plots/mmu00480.ob.ob.MUT.vs.ob.ob.WT.png	00480 - Glutathione metabolism
05414	05414 - Dilated cardiomyopathy (DCM)	6. Human Diseases	6.6 Cardiovascular diseases	-1.5	1.02	0.013	0.4	0.107	0.641	plots/mmu05414.ob.ob.WT.vs.Ctrl.WT.png	plots/mmu05414.ob.ob.MUT.vs.ob.ob.WT.png	05414 - Dilated cardiomyopathy (DCM)
05145	05145 - Toxoplasmosis	6. Human Diseases	6.10 Infectious diseases: Parasitic	-1.51	1.55	0.009	0.003	0.088	0.052	plots/mmu05145.ob.ob.WT.vs.Ctrl.WT.png	plots/mmu05145.ob.ob.MUT.vs.ob.ob.WT.png	05145 - Toxoplasmosis
05215	05215 - Prostate cancer	6. Human Diseases	6.2 Cancers: Specific types	-1.52	-1.05	0.01	0.356	0.097	0.631	plots/mmu05215.ob.ob.WT.vs.Ctrl.WT.png	plots/mmu05215.ob.ob.MUT.vs.ob.ob.WT.png	05215 - Prostate cancer
04610	04610 - Complement and coagulation cascades	5. Organismal Systems	5.1 Immune system	-1.52	1.48	0.011	0.013	0.098	0.124	plots/mmu04610.ob.ob.WT.vs.Ctrl.WT.png	plots/mmu04610.ob.ob.MUT.vs.ob.ob.WT.png	04610 - Complement and coagulation cascades
00601	00601 - Glycosphingolipid biosynthesis - lacto and neolacto series	1. Metabolism	1.7 Glycan biosynthesis and metabolism	-1.52	1.01	0.043	0.443	0.219	0.674	plots/mmu00601.ob.ob.WT.vs.Ctrl.WT.png	plots/mmu00601.ob.ob.MUT.vs.ob.ob.WT.png	00601 - Glycosphingolipid biosynthesis - lacto and neolacto series
00533	00533 - Glycosaminoglycan biosynthesis - KS	1. Metabolism	1.7 Glycan biosynthesis and metabolism	-1.52	1.24	0.051	0.188	0.231	0.487	plots/mmu00533.ob.ob.WT.vs.Ctrl.WT.png	plots/mmu00533.ob.ob.MUT.vs.ob.ob.WT.png	00533 - Glycosaminoglycan biosynthesis - KS
04514	04514 - Cell adhesion molecules (CAMs)	3. Environmental Information Processing	3.3 Signaling molecules and interaction	-1.57	1.83	0.001	0	0.035	0.012	plots/mmu04514.ob.ob.WT.vs.Ctrl.WT.png	plots/mmu04514.ob.ob.MUT.vs.ob.ob.WT.png	04514 - Cell adhesion molecules (CAMs)
05222	05222 - Small cell lung cancer	6. Human Diseases	6.2 Cancers: Specific types	-1.59	1.51	0.006	0.009	0.064	0.094	plots/mmu05222.ob.ob.WT.vs.Ctrl.WT.png	plots/mmu05222.ob.ob.MUT.vs.ob.ob.WT.png	05222 - Small cell lung cancer
04015	04015 - Rap1 signaling pathway	3. Environmental Information Processing	3.2 Signal transduction	-1.59	1.5	0	0.001	0.017	0.025	plots/mmu04015.ob.ob.WT.vs.Ctrl.WT.png	plots/mmu04015.ob.ob.MUT.vs.ob.ob.WT.png	04015 - Rap1 signaling pathway
04974	04974 - Protein digestion and absorption	5. Organismal Systems	5.4 Digestive system	-1.62	-0.8	0.003	0.856	0.055	0.908	plots/mmu04974.ob.ob.WT.vs.Ctrl.WT.png	plots/mmu04974.ob.ob.MUT.vs.ob.ob.WT.png	04974 - Protein digestion and absorption
04510	04510 - Focal adhesion	4. Cellular Processes	4.4 Cellular community	-1.62	1.54	0	0.001	0.017	0.024	plots/mmu04510.ob.ob.WT.vs.Ctrl.WT.png	plots/mmu04510.ob.ob.MUT.vs.ob.ob.WT.png	04510 - Focal adhesion
01212	01212 - Fatty acid metabolism	1. Metabolism	1.0 Global and overview maps	-1.62	-1.09	0.012	0.319	0.107	0.603	plots/mmu01212.ob.ob.WT.vs.Ctrl.WT.png	plots/mmu01212.ob.ob.MUT.vs.ob.ob.WT.png	01212 - Fatty acid metabolism
00460	00460 - Cyanoamino acid metabolism	1. Metabolism	1.6 Metabolism of other amino acids	-1.63	-0.9	0.022	0.59	0.149	0.775	plots/mmu00460.ob.ob.WT.vs.Ctrl.WT.png	plots/mmu00460.ob.ob.MUT.vs.ob.ob.WT.png	00460 - Cyanoamino acid metabolism
04976	04976 - Bile secretion	5. Organismal Systems	5.4 Digestive system	-1.65	0.88	0.003	0.7	0.055	0.831	plots/mmu04976.ob.ob.WT.vs.Ctrl.WT.png	plots/mmu04976.ob.ob.MUT.vs.ob.ob.WT.png	04976 - Bile secretion
05219	05219 - Bladder cancer	6. Human Diseases	6.2 Cancers: Specific types	-1.67	1.9	0.01	0.001	0.092	0.024	plots/mmu05219.ob.ob.WT.vs.Ctrl.WT.png	plots/mmu05219.ob.ob.MUT.vs.ob.ob.WT.png	05219 - Bladder cancer
00920	00920 - Sulfur metabolism	1. Metabolism	1.2 Energy metabolism	-1.67	1.2	0.026	0.236	0.164	0.528	plots/mmu00920.ob.ob.WT.vs.Ctrl.WT.png	plots/mmu00920.ob.ob.MUT.vs.ob.ob.WT.png	00920 - Sulfur metabolism
00280	00280 - Valine, leucine and isoleucine degradation	1. Metabolism	1.5 Amino acid metabolism	-1.7	-1.45	0.005	0.032	0.059	0.199	plots/mmu00280.ob.ob.WT.vs.Ctrl.WT.png	plots/mmu00280.ob.ob.MUT.vs.ob.ob.WT.png	00280 - Valine, leucine and isoleucine degradation
04640	04640 - Hematopoietic cell lineage	5. Organismal Systems	5.1 Immune system	-1.73	1.56	0.002	0.006	0.04	0.082	plots/mmu04640.ob.ob.WT.vs.Ctrl.WT.png	plots/mmu04640.ob.ob.MUT.vs.ob.ob.WT.png	04640 - Hematopoietic cell lineage
04960	04960 - Aldosterone-regulated sodium reabsorption	5. Organismal Systems	5.5 Excretory system	-1.74	1.37	0.005	0.071	0.059	0.293	plots/mmu04960.ob.ob.WT.vs.Ctrl.WT.png	plots/mmu04960.ob.ob.MUT.vs.ob.ob.WT.png	04960 - Aldosterone-regulated sodium reabsorption
05218	05218 - Melanoma	6. Human Diseases	6.2 Cancers: Specific types	-1.75	1.56	0.002	0.009	0.04	0.094	plots/mmu05218.ob.ob.WT.vs.Ctrl.WT.png	plots/mmu05218.ob.ob.MUT.vs.ob.ob.WT.png	05218 - Melanoma
05340	05340 - Primary immunodeficiency	6. Human Diseases	6.3 Immune diseases	-1.77	1.49	0.005	0.035	0.059	0.199	plots/mmu05340.ob.ob.WT.vs.Ctrl.WT.png	plots/mmu05340.ob.ob.MUT.vs.ob.ob.WT.png	05340 - Primary immunodeficiency
00430	00430 - Taurine and hypotaurine metabolism			-1.86	-1.26	0.005	0.187	0.059	0.487	plots/mmu00430.ob.ob.WT.vs.Ctrl.WT.png	plots/mmu00430.ob.ob.MUT.vs.ob.ob.WT.png	00430 - Taurine and hypotaurine metabolism
00100	00100 - Steroid biosynthesis	1. Metabolism	1.3 Lipid metabolism	-1.91	1.46	0.002	0.06	0.047	0.26	plots/mmu00100.ob.ob.WT.vs.Ctrl.WT.png	plots/mmu00100.ob.ob.MUT.vs.ob.ob.WT.png	00100 - Steroid biosynthesis
01040	01040 - Biosynthesis of unsaturated fatty acids	1. Metabolism	1.3 Lipid metabolism	-2.08	-0.81	0.001	0.752	0.035	0.869	plots/mmu01040.ob.ob.WT.vs.Ctrl.WT.png	plots/mmu01040.ob.ob.MUT.vs.ob.ob.WT.png	01040 - Biosynthesis of unsaturated fatty acids
04512	04512 - ECM-receptor interaction	3. Environmental Information Processing	3.3 Signaling molecules and interaction	-2.46	1.7	0	0.001	0.017	0.029	plots/mmu04512.ob.ob.WT.vs.Ctrl.WT.png	plots/mmu04512.ob.ob.MUT.vs.ob.ob.WT.png	04512 - ECM-receptor interaction
